# Supplementary material for: A Novel Rapid DNA Microarray Assay Enables Identification of 37 Mycoplasma Species and Highlights Multiple Mycoplasma Infections
Source: PLoS One. 2012 Mar 29;7(3):e33237. doi: 10.1371/journal.pone.0033237 (PMC3315567; doi:10.1371/journal.pone.0033237)
Supplement: File S1 — Complete list of field samples and individual test results of DGGE and DNA microarray testing (XLS) [file pone.0033237.s001.xls]

## Sheet: Table2_individual test results
ID VLA	ID FLI	Sample type	DGGE	DNA Microarray Myc_03	Comments
36 samples with monoinfections, concordant in both assays
39F11 (39)	11DD0683	culture, caprine, milk, Iran	M. agalactiae	M. agalactiae
22B10	10DD388	bovine, lung	M. alkalescens	M. alkalescens
103SR09	10DD367	ovine, lung	M. arginini	M. arginini4
57SR10	10DD371	caprine, lung	M. arginini	M. arginini4
2SR11	11DD0670	ovine, lung	M. arginini	M. arginini4
291B11	11DD0698	bovine, lung	M. arginini	M. arginini4
441 B 09	10DD143	bovine, lung	M. arginini1	M. arginini1,4
146 B 09	10DD142	bovine, lung	M. bovirhinis	M. bovirhinis1,3
25B10	10DD389	bovine, nasal swab	M. bovirhinis	M. bovirhinis
225B11	11DD0686	bovine, lung	M. bovirhinis	M. bovirhinis
29B10	10DD390	bovine, milk	M. bovis	M. bovis
212B11	11DD0684	bovine, milk	M. bovis	M. bovis
226B11	11DD0687	bovine, milk	M. bovis	M. bovis
237B11	11DD0689	bovine, milk	M. bovis	M. bovis
241B11	11DD0690	bovine, lung	M. bovis	M. bovis
251B11	11DD0691	bovine, milk	M. bovis	M. bovis3
258B11	11DD0692	bovine, joint aspirate	M. bovis	M. bovis
272B11	11DD0694	bovine, lung	M. bovis	M. bovis
770 B 09	10DD145	bovine, lung	M. canadense	M. canadense
SR00	11DD0677	culture from strain collection	M. capricolum subsp. capricolum	Mycoides cluster, M.capricolum group
14F11 (13)	11DD0678	culture, ovine, milk, Iran	M. capricolum subsp. capricolum	Mycoides cluster, M.capricolum group
46 SR 10	10DD148	ovine, conjunctival swab	M. conjunctivae	M. conjunctivae
63SR10	10DD372	ovine, eye swab	M. conjunctivae	M. conjunctivae
4SR11	11DD0671	ovine, eye swab	M. conjunctivae	M. conjunctivae
8SR11	11DD0672	ovine, eye swab	M. conjunctivae	M. conjunctivae
82A10	10DD381	culture from strain collection	M. gallisepticum	M. gallisepticum
23F11 (22)	11DD0681	culture, ovine, milk, Iran	M. mycoides subsp. capri	Mycoides cluster, M.mycoides group
111SR09	10DD368	ovine, lung	M. ovipneumoniae	M. ovipneumoniae
130SR09	10DD370	ovine, lung	M. ovipneumoniae	M. ovipneumoniae
68SR10	10DD373	ovine, lung	M. ovipneumoniae	M. ovipneumoniae
15SR11	11DD0674	ovine, lung	M. ovipneumoniae	M. ovipneumoniae
44SR11	11DD0675	ovine, lung	M. ovipneumoniae	M. ovipneumoniae
54SR11	11DD0676	ovine, lung	M. ovipneumoniae	M. ovipneumoniae
20F11 (19)	11DD0679	culture, ovine, milk, Iran	M. putrefaciens	M. putrefaciens
22F11 (21)	11DD0680	culture, ovine, milk, Iran	M. putrefaciens	M. putrefaciens
181 A 09*	10DD154	turkey, lung	M. synoviae	M. synoviae
24 samples with multiple mycoplasma infections and discrepant results
100SR10	10DD376	ovine, lung	M. arginini, M. ovipneumoniae	M. arginini4, M. ovipneumoniae	concordant dual infection
34 B 10	10DD137	bovine, lung	M. bovis, M. alkalescens	M. bovis, M. alkalescens	concordant dual infection
108 B 10	10DD136	bovine, lung	M. bovis, M. alkalescens1	M. bovis, M. alkalescens1	concordant dual infection
13SR11	11DD0673	ovine, nasal swab	M. ovipneumoniae, M. arginini	M. ovipneumoniae, M. arginini4	concordant dual infection
33F11 (33)	11DD0682	culture, ovine, milk, Iran	M. agalactiae	M. agalactiae, M. putrefaciens	AS more species (unconfirmed)
19B10	10DD387	bovine, lung	M. alkalescens, M. bovis	M. alkalescens, M. bovis, M. dispar2	AS more species
490 B 09	10DD140	bovine, vaginal swab	M. bovigenitalium	M. bovigenitalium3, M. alkalescens1	AS more species
485 B 09	10DD144	bovine, vaginal swab	M. bovigenitalium	M. bovigenitalium, M.alkalescens1	AS more species
53B10	10DD393	bovine, swab	M. bovirhinis	M.bovirhinis, M.bovis1, M.arginini2,4	AS more species
365B10	10DD395	bovine, nasal swab	M. bovirhinis, M. dispar	M. bovirhinis, M. dispar, M.bovis1, M.arginini2,4	AS more species
36B10	10DD391	bovine, lung	M. bovis	M. bovis, M.arginini1,4	AS more species
49B10	10DD392	bovine, lung	M. bovis	M. bovis, M. dispar1	AS more species
279B11	11DD0695	bovine, lung	M. bovis	M. bovis, M. dispar1	AS more species
669 B 09	10DD146	bovine, eye swab	M. bovoculi	M bovoculi, M. canadense	AS more species (unconfirmed)
128SR09	10DD369	ovine, eye swab	M. conjunctivae	M. conjunctivae, M. ovipneumoniae1, M. arginini2	AS more species
32 B 10	10DD138	bovine, lung	M. dispar	M. dispar, M. bovis1, M. alkalescens1, M. bovirhinis2	AS more species
39 B 10	10DD139	bovine, lung	M. dispar	M. dispar1, M. bovis1, M. alkalescens1	AS more species
265B10	10DD394	bovine, nasal swab	M. dispar	M. dispar, M. arginini2,4	AS more species (unconfirmed)
83A10	10DD382	culture from strain collection	M. meleagridis	M. meleagridis, M. dispar2	AS more species (unconfirmed)
120A10	10DD385	chicken, eyelid	M. synoviae	M. synoviae, M. iners	AS more species (unconfirmed)
95SR10	10DD375	ovine, swab	unidentified bands	M. conjunctivae	AS more specific
79O10	10DD374	caprine, lung	M. arginini, M. ovipneumoniae2	M arginini4	DGGE more species (unconfirmed)
142 B 09	10DD141	bovine, lung	M. bovirhinis, M. alkalescens1	M. bovirhinis	DGGE more species
89 B 10	10DD135	bovine, lung	M. bovirhinis, M. alkalescens1	M. bovirhinis, M. dispar1	discordance in second agent
1 confirmed by species-specific PCR
2 species-specific PCR negative
3 confirmed by 23S rDNA and tuf sequencing
4 not distinguishable from M. gateae
