# Supplementary material for: A Novel Rapid DNA Microarray Assay Enables Identification of 37 Mycoplasma Species and Highlights Multiple Mycoplasma Infections
Source: PLoS One. 2012 Mar 29;7(3):e33237. doi: 10.1371/journal.pone.0033237 (PMC3315567; doi:10.1371/journal.pone.0033237)
Supplement: File S2 — Alignment of 23S rDNA sequences (MSF) [file pone.0033237.s002.msf]

PileUp

   MSF: 470   Type: P   Check: 5374   ..

 Name: Aaxanthum 	Len: 470	Check: 4911	Weight: 0
 Name: Amodicum 	Len: 470	Check: 5335	Weight: 0
 Name: Alaidlawii 	Len: 470	Check: 1770	Weight: 0
 Name: Malvi 	Len: 470	Check: 3703	Weight: 0
 Name: Mgallisepticum 	Len: 470	Check: 3335	Weight: 0
 Name: Mimitans 	Len: 470	Check: 3151	Weight: 0
 Name: Miowae 	Len: 470	Check: 7566	Weight: 0
 Name: Udiversum 	Len: 470	Check: 1457	Weight: 0
 Name: Uparvum 	Len: 470	Check: 6505	Weight: 0
 Name: Uurealyticum 	Len: 470	Check: 6902	Weight: 0
 Name: Mgenitalium 	Len: 470	Check: 1710	Weight: 0
 Name: Mpneumoniae 	Len: 470	Check: 760	Weight: 0
 Name: Mcapcapricolum 	Len: 470	Check: 7574	Weight: 0
 Name: Mcapcapripneumoniae 	Len: 470	Check: 7238	Weight: 0
 Name: Mleachii 	Len: 470	Check: 7006	Weight: 0
 Name: Mmycoidescapri_LC 	Len: 470	Check: 7608	Weight: 0
 Name: Mmycoidesmycoides 	Len: 470	Check: 7311	Weight: 0
 Name: Mputrefaciens 	Len: 470	Check: 3139	Weight: 0
 Name: Mbovoculi 	Len: 470	Check: 5962	Weight: 0
 Name: Mconjunctivae 	Len: 470	Check: 4920	Weight: 0
 Name: Mdispar 	Len: 470	Check: 6417	Weight: 0
 Name: Movipneumoniae 	Len: 470	Check: 7047	Weight: 0
 Name: Mhyopneumoniae 	Len: 470	Check: 7763	Weight: 0
 Name: Mhyorhinis 	Len: 470	Check: 6175	Weight: 0
 Name: Mpulmonis 	Len: 470	Check: 5870	Weight: 0
 Name: Mbovirhinis 	Len: 470	Check: 4062	Weight: 0
 Name: Mcanis 	Len: 470	Check: 5653	Weight: 0
 Name: Mverecundum 	Len: 470	Check: 8977	Weight: 0
 Name: Msynoviae 	Len: 470	Check: 9659	Weight: 0
 Name: Malkalescens 	Len: 470	Check: 6589	Weight: 0
 Name: Marginini 	Len: 470	Check: 4693	Weight: 0
 Name: Mgatae 	Len: 470	Check: 5972	Weight: 0
 Name: Mcanadense 	Len: 470	Check: 7908	Weight: 0
 Name: Mhominis 	Len: 470	Check: 5673	Weight: 0
 Name: Msalivarium 	Len: 470	Check: 4123	Weight: 0
 Name: Morale 	Len: 470	Check: 4186	Weight: 0
 Name: Mgallinarum 	Len: 470	Check: 5073	Weight: 0
 Name: Mmeleagridis 	Len: 470	Check: 589	Weight: 0
 Name: Mbovigenitalium 	Len: 470	Check: 6150	Weight: 0
 Name: Mcalifornicum 	Len: 470	Check: 4656	Weight: 0
 Name: Madleri 	Len: 470	Check: 2975	Weight: 0
 Name: Magalactiae 	Len: 470	Check: 4052	Weight: 0
 Name: Mbovis 	Len: 470	Check: 6661	Weight: 0
 Name: Mfermentans 	Len: 470	Check: 6588	Weight: 0

//

                     1                                                   50
          Aaxanthum  CCTGAACTAG TAAATAG.AC TGAAGGAGTG ACAGAGGAGG ATAACACTTG
           Amodicum  CCTGTACTAG TAAATAA.AC TGATGGAGCA ACAGAGGAGG ATAACATTCG
         Alaidlawii  CTAGTACCAG TGTAGTG.AC TGATGGAGTG ACAAAGAAGG ATAGGCGTCC
              Malvi  CCTGTACCAA CAATGCA.AC TGATGGAGTA ACGGAGAAGG TTAATGGTTC
     Mgallisepticum  CCTGTACAAA CAAA.TA.GC TGATGGAGTG ACGGAGAAGG TTAATGCATC
           Mimitans  CCTGTACAAA CAAA.TA.GC TGATGGAGTG ACGGAGAAGG TTAATGCATC
             Miowae  CCTGTACCGA TACA.TG.AA TGATGGAGTG ACGGAGAAGG TTATTGCAGC
          Udiversum  CCTGTACCTA TGTATTG.TG TGATGGAGTG ACGGAGAAGG TTATTATGTG
            Uparvum  CCTGTACCTA CAAATTG.TG TGATGGAGTG ACGGAGAAGG TTATTATGTG
       Uurealyticum  CCTGTACCTA CGAATTG.TG TGATGGAGTG ACGGAGAAGG TTATTATGTG
        Mgenitalium  CCTGTACTTA CAGTTAG.AC TGATGGAGTG ACAAAGAAGG TT.TTCCACC
        Mpneumoniae  CCTGTACTTA CAGTTAG.AC TGATGGAGTG ACAAAGAAGG TT.TTCCACC
     Mcapcapricolum  CCTGTACCAG TTAA.TT.AG TGATGGAGTG ACGAAGAAGG ATAGTATATC
Mcapcapripneumoniae  CCTGTACCAG TTAA.TT.AG TGACGGAGTG ACGAAGAAGG ATAGTATATC
           Mleachii  CCTGTACCAG TTAA.TT.AG TGATGGAGTG ACGAAGAAGG ATAATATATC
  Mmycoidescapri_LC  CCTGTACCAG TTAA.TT.AG TGATGGAGTG ACGAAGAAGG ATAGTATATC
  Mmycoidesmycoides  CCTGTACCAG TTAA.TT.AG TGATGGAGTG ACGAAGAAGG ATAGTATATC
      Mputrefaciens  CCTGTACCAG TTAG.TT.AG TGATGGAGTG ACGAAGAAGG ATAGTGTATC
          Mbovoculi  CCTATACTTG GTAAAAA.AA TGATGGAGTG ACGAAAAAAG ATAACCT.TA
      Mconjunctivae  CCTGTACTTG ATAAGAG.AA TGATGGAGTG ACGAAAAAAG ATAGTTT.TA
            Mdispar  CCGATACTTG TTAAAAA.AA TGATGGAATG ACGAAAAAAG ATAGTTT.TA
     Movipneumoniae  CCGATACTTG TTAAAAA.AA TGATGGAATG ACGAAAAAAG ATAGTTT.TA
     Mhyopneumoniae  CCGATACTTG TTATTGG.AG TGATGGGATT ACGAAAAAAG ATAGTTT.TA
         Mhyorhinis  CCTGTACTTG GTAAAAG.AA TGATGGAGTG ACGAAAAAGG ATAGTTC.TA
          Mpulmonis  CCTGTACTTC CGATAGTAAG TGATGGAGTG ACGGAGAAGG ATAATTC.TA
        Mbovirhinis  CCTGTACTAC CTTGTTATAG TGATGGAGTA ACGGAGAAGG ATAACAC.TA
             Mcanis  CCTGTACCAC CTTGGCATAG TGATGGAGTG ACGGAGAAGG ATAACAC.TA
        Mverecundum  CCTGTACCAC CTGCGTA.AG TGATGGAGTG ACGAAGAAGG ATAACAC.TA
          Msynoviae  CCTGTACTGA TTATAAATAG TGATGGAGTG ACGGAGAAGG ATAAAAC.AG
       Malkalescens  CCTGTACTTT CTATAAA.TG TGATGGAGTG ACGGGGGAGG ATAGTAC.TA
          Marginini  CCTGTACTTT CTATAAA.TG TGATGGAGTG ACGGGGGAGG ATAGCAC.TA
             Mgatae  CCTGTACTTT CTATAAA.TG TGATGGAGTG ACGGGGGAGG ATAGTAC.TA
         Mcanadense  CCTGTACTTT CTAYAAA.TG TGATGGAGTG ACGGGGGAGG ATAGTTT.TA
           Mhominis  CCTGTACTTT CTTAACA.TG TGATGGAGTG ACGGGGAAGG ATAATTT.TA
        Msalivarium  CCTGTACTTT CTTGAGA..G TGATGTAGTG ACGGGGAAGG ATAGTTT.TA
             Morale  CCTGTACTGA GTA.AAA.TG TGATGGAGTG ACGGAGAAGG ATAGTCT.TA
        Mgallinarum  CCTGTACTTT CTATAAA.TG TGATGGAATG ACGGAGAAGG ATAGTTT.TA
       Mmeleagridis  CCTGTACTTT CTATAAA.TG TGATGGAGTG ACGGAGAAGG ATAACTT.TA
    Mbovigenitalium  CCTGTACTTT CTATAAT.AG TGATGGAGTG ACGGAGAAGG ATAGGCT.TA
      Mcalifornicum  CCTGTACTTT CTATAAT.TG TGATGGAGTG ACGGAGAAGG ATAGGCT.TA
            Madleri  CCTGTACTTT CTATATG.TG TGATGGAGTG ACGGAGGAGG AYAGTCA.TA
        Magalactiae  CCTGTACTTT CTTTAAT.TG TGATGGAGTG ACGGAGAAGG ATAAGCA.TA
             Mbovis  CCTGTACTTT CTTTAAT.TG TGATGGAGTG ACGGAGAAGG ATAAGCA.TA
        Mfermentans  CCTGTACTTT CTATAAT.AG TGATGGAGTG ACGGAGGAGG ATAATCT.TA

                     51                                                 100
          Aaxanthum  CCCCTTAGTG GATT..GGG. GTCGAGAATA C.GAGTCTGT GGTATAGGCA
           Amodicum  CCCCTTAGTG GATT..GGG. GTCGAAAATA C.GATGCTGT GTTATAGGCA
         Alaidlawii  ACCCTTAATG GATT..GGGT GAGAAGGATT C.GAGGCTAG TACTTAGGCA
              Malvi  CCTATTAACG GATT..TAG. GGTTAAATAA T.AAGACTTT GTGGTTGGCA
     Mgallisepticum  CCCATTATCG GATT..TGG. GGTTAAATAA G.AAGTCTTA AGGGTTGGCA
           Mimitans  CCCATTATCG GATT..TGG. GGTTAAATAA G.AAGTCTTA AGGGTTGGCA
             Miowae  CCGGTTATCG GATT..CCG. GGTTAAGTGT C.AAGTCTTG CAAGTTGGCA
          Udiversum  CCAGTAATCG GATT..CTG. GTTTAAATAA C.AAGGTTGA CAAATAGGCA
            Uparvum  CCGGTTATTG GATT..CCG. GTTTAAATAA C.AAGGTTAG TAAGTTGGCA
       Uurealyticum  CCGGTTATTG GATT..CCG. GTTTAAATAG C.AAGGTTAG TAAGTTGGCA
        Mgenitalium  CCCATAATTG GATT..TGG. GGATAAATCA T.AAGGTGGT ACAATAGGCA
        Mpneumoniae  CCCATAATTG GATT..TGG. GGATAAATCA T.AAGGTGGT ACAATAGGCA
     Mcapcapricolum  CCGGGTGCTG GATATCCCG. GGCTAAGCAC A.AAGATGGC AATGTTGGCA
Mcapcapripneumoniae  CCGGGTGCTG GATATCCCG. GGCTAAGCAC A.AAGATGGC AATGTTGGCA
           Mleachii  CCGGGTGCTG GATATCCCG. GGCTAAGCAC A.AAGATGGC AATGTTGGCA
  Mmycoidescapri_LC  CCGGGTGYTG GATGTCCCG. GGCTAAGCAC A.AAGATGGC AATGTTGGCA
  Mmycoidesmycoides  CCGGGTGCTG GATGTCCCG. GGCTAAGCAC A.AAGATGGC AATGTTGGCA
      Mputrefaciens  CCGAGGATTG GTTGTCTCG. GGCTAAGCAC A.AAGACGGT AACATTGGCA
          Mbovoculi  CTTCTTATTG GATT..AGGA GGGTAAGCAG T.TAGAAAGT TAAATAGGCA
      Mconjunctivae  CCACTTAGTG GATT..GTG. GGGTAAATAA T.TAGGAAGT TGTATAGGCA
            Mdispar  CCACTTACTG GATT..GTG. GGGTAAGCAG T.TAGAAAGT TGTATAGGCA
     Movipneumoniae  CCACTTACTG GATT..GTG. GGGTAAGCAG T.TAGAAAGT TATGCAGGCA
     Mhyopneumoniae  CCACTTACTG GATT..GTG. GGGTAAGCAG TCAAGAAAGT TATATAGGCA
         Mhyorhinis  CCACTTACTG GATT..GTG. GGGTAAGCAA C.AAGAGAGT TATATAGGCA
          Mpulmonis  CCAATTAATG GATTT.TGG. GGCAAGGAAA T.GAGGGGTC AATGTAGGCA
        Mbovirhinis  CCTATTAATG GATT..TAG. GGGTAAATAG T.AACTGGTG AATATAGTTA
             Mcanis  CCTATTATTG GATT..TAG. GGGTAAATAA C.AACTGGTG AATATAGTTA
        Mverecundum  CCTATTATTG GATT..TAG. GGATAAGTGA T.TACTGGTG AATCTAGTTA
          Msynoviae  CCTATTATTG GATT..TAG. GTTAAAGTAA A.AACTGGTG AATATAGTCA
       Malkalescens  CCACTTATTG GATT..GTG. GGGTAAATAA C.AACTGGGT TATGTAGGCA
          Marginini  CCACTTATTG GATT..GTG. GGGTAAATAG T.GACTGGGT TATGTAGGCA
             Mgatae  CCACTTACTG GATT..GTG. GGGTAAATAG T.AACTGGGT TATGTAGGCA
         Mcanadense  CCACTTACTG GATT..GTG. GGGTAAATAG C.AACTGGGT TATGTAGGCA
           Mhominis  CCACTAATTG GATT..GTG. GGGTAAGTAA C.AACTGGGT TATGTAGGCA
        Msalivarium  CCACTCATTG GATT..GTG. GGGTAAGTGA T.AACTGGGT GTTGTTGGCA
             Morale  CCACTTACTG GATT..GTG. GGGTAAGTAT C.AACTGGGC GTTGTAGGCA
        Mgallinarum  CCACTTATTG GATT..GTG. GGGTAAATTT C.AACTGGGA CTAGCAGGCA
       Mmeleagridis  CTGCTTATTG GATTA.GCA. GGGTAAGTAT Y.AATTGGGG ACTGTAGGCA
    Mbovigenitalium  CCTCTTACTG GATT..GAG. GGGCAAATAG T.TACTGGGA ATTGTAGTAA
      Mcalifornicum  CCTCTTACTG GATT..GAG. GGGCAAGTAG C.AACTGGGA ATTGTAGGCA
            Madleri  CCTGTTATTG GATT..CAG. GGGTAARTAA C.GACTGGTG GTTGTAGGCA
        Magalactiae  CCTATTATTG GATT..TAG. GGGTAAGTAG T.TACTGGTG ATTGTAGGCA
             Mbovis  CCTATTATTG GATT..TAG. GGGTAAGTAG T.TACTGGTG ATTGTAGGCA
        Mfermentans  CCACTTACTG GATT..GTG. GGGTAAGCGT T.CACTGGTG ACTGTAGGCA

                     101                                                150
          Aaxanthum  AATCCGTACC ACGYGAAGGA TGAGTATTGA C........A G.........
           Amodicum  AATCCGTAAC ACGTGAAGGA GTAGTATTAA T........A G.........
         Alaidlawii  AATCCGGGTA CTGTTAAAGC TGAGAACTGA T........A ..........
              Malvi  AATCCGCCAC .ATTTAAGGT CAAGTTATGA GTAC....GA GTGAACGCTT
     Mgallisepticum  AATCCGCCYT .TTTTAAGGA CAACTTATGA ATAC....GA GTGAACGCTT
           Mimitans  AATCCGCCYT .TTTTAAGGA CAACTTATGA ATAC....GA GCGAACGCTT
             Miowae  AATCCGCTTG .CTATAATGG TGAGGCACGA ATAC....GA GTGAACCCGC
          Udiversum  AATCCGTTTG .TCATAAGAC TAAGTTATGA GTAC....GA TCGACCCCTT
            Uparvum  AATCCGCTTA CTATTAAGAC CAAGTTATGA ATAC....GA GCGACCCCTT
       Uurealyticum  AATCCGCTTA CTATTAAGAC TAAGTTATGA GTAC....GA GCGACCCCTT
        Mgenitalium  AATCCGTTGT .GCATAACAT TGAGTGATGA TGTC....GA GTGAATGAGT
        Mpneumoniae  AATCCGTTGT .GCATAACAT TGAGTGATGA TGTC....GA GTGAATGAGT
     Mcapcapricolum  AATCCGCATT GTGTTAACAT TGAAGTGTGA AAATAGGGGA GTGAACGGTT
Mcapcapripneumoniae  AATCCGCATT GTGTTAACAT TGAAGTGTGA AAATAGGGGA GTGAACGGTT
           Mleachii  AAACCGCATT GTGTTAACAT TGAAGTGTGA AAATAGGGGA GTGAACGGTT
  Mmycoidescapri_LC  AATCCGCATT GTATTAACAT TGAAGTGTGA AAATAGGGRA GTGAACGGTT
  Mmycoidesmycoides  AATCCGCATT GTATTAACAT TGAAGTGTGA AAATAGGGGA GTGAACGGTT
      Mputrefaciens  AATCCGTGTT AT.TTAACGT TGAAGTGTGA T....GGGGA GTGAACGGTT
          Mbovoculi  AATCCGTTTA ACATTAATTT TGAGCTGTGA TGCA....TA GTGAACAGGC
      Mconjunctivae  AATCCGYACA ACATTAATTC TGAGTTATGA TGCA....TA GTGAAGGGGC
            Mdispar  AATCCGTATA ACACTAATTT TGAGCTGTGA TGCA....TA GGGAAGGGGA
     Movipneumoniae  AATCCGTATA ACATTAATTT TGAGCTGTGA CGCA....TA GGGAAGAGGA
     Mhyopneumoniae  AATCCGTATG ACATTAATTT CAAGCTGTGA TGCA....TA GGGAAGAGGA
         Mhyorhinis  AATCCGTATA GCA.TAATCT TGAGTTGTGA TGCA....TA GTGAAGACTT
          Mpulmonis  AATCCGCATT GTTT.AACCT TGAGTTCTGA TGCA....TA GGGAAAGTTT
        Mbovirhinis  AATGCGTATT CTAA.TACCG GGAGCTATGA TGCA....TA GG........
             Mcanis  AATGCGTATT CTAT.AACCG GGAGTTATGA TGCA....TA GA........
        Mverecundum  AATGCGGATT CTAT.AACTG GGAGTCATAA TGTA....TA GC........
          Msynoviae  AATGCGTATT CTAC.AACTG GAATTTACGA TATA....AA G.........
       Malkalescens  AATCCGCATA ATTTTAACCG GGAGTTATGA TGCA....TA GYRAAAGGGC
          Marginini  AATCCGCATA ACTT.AACCG GRAGCTATGA TGCA....TA GTGAAAGGGC
             Mgatae  AATCCGCATA ACTT.AACCG GGAGCTATGA TGCA....TA GTGAAAGGGC
         Mcanadense  AATCCGCATA ATTT.AACCG GGAGCTATGA CGCA....TA GCGAAAAGGC
           Mhominis  AATCCGCATA ACTT.AACTG GGAGTTACGA CGCA....TA GCAAAAGGGC
        Msalivarium  AATCCGCAAC ACATTAACCG GGAGTTACAA TGCA....TA GTGAAAGGGC
             Morale  AATCCGCAGC GCTT.AACCG GGAGATGCGA TGCA....TA GTGAAAGGGT
        Mgallinarum  AATCCACTAG TCAA.TACCG GGAGAAATGA CGCA....TA GC........
       Mmeleagridis  AATCCGCAGG CCAT.AACCG AAAGATACGA TGCA....TA GC........
    Mbovigenitalium  AATGCGCAAT TCATTAACCG GAAGCTATGA CGCA....TA GG........
      Mcalifornicum  AATCCGCAAT TCATTAACCG GGAGCTATGA TGCA....TA GG........
            Madleri  AATCCGCAAC CTAT.AACTG GGAGTTATGA TGCA....TA GA........
        Magalactiae  AATCCGCAAT CTAT.AACCG GGAGCTATGA TGCA....TA GG........
             Mbovis  AATCCGCAAT CTAT.AACTG GGAGCTATGA TGCA....TA GG........
        Mfermentans  AATCCGCAGT CTAT.AACCG GGAGGCGTGA TGCA....TA GG........

                     151                                                200
          Aaxanthum  .......GTA AAAGGTGAT. ...GACTTCA AACTCTCTAG AAAAGCTTCT
           Amodicum  .......GTA AAGAATGAT. ...GATTTCA CACTTTCAAG AAAAACTTCT
         Alaidlawii  ........TA AAGACGTAC. ...GAGTTCA TGCTTTCAAG AAAAGCTTCT
              Malvi  CGG.CAAGTA GCGAAGAAT. CATATATC.A CGCTTCCAAG AAAAGCTTCT
     Mgallisepticum  TG..CAAGTA GCGAAGATG. CATACATC.A CGCTTCCAAG AAAAGCTTCT
           Mimitans  TG..CAAGTA GCGAAGATG. CATATATC.A CGCTTCCAAG AAAAGCTTCT
             Miowae  AAG.GTAGTA GCGAAGCTG. CATATATC.A TGCTTCCAAG AAAAGCTTCT
          Udiversum  CGG.GCAGTA GAGAAGACA. TATATATC.A TGCTTCCAAG AAAAGCTTCT
            Uparvum  CGG.GCAGTA GCGAAGACA. TATACATC.A TGCTTCCAAG AAAAGCTTCT
       Uurealyticum  CGG.GTAGTA GCGAAGACA. TATATATC.A TGCTTCCAAG AAAAGCTTCT
        Mgenitalium  GAT.CAAGTA GCGAAGGTGG TATTAATC.A TGCTTTCAAG AAAAGCTTCT
        Mpneumoniae  GAT.CAAGTA GCGAAGGTGG TATTAATC.A TGCTTTCAAG AAAAGCTTCT
     Mcapcapricolum  CGC.CTAGTA ACGAAGTAT. .ATGACTCCA CGCTTCCAAG AAAAGCTTCT
Mcapcapripneumoniae  CGC.CTAGTA ACGAAGTAT. .ATGGCTCCA CGCTTCCAAG AAAAGCTTCT
           Mleachii  CGC.CTAGTA ACGAAGTAT. .ATGACTCCA CGCTTCCAAG AAAAGCTTCT
  Mmycoidescapri_LC  CGC.CTAGTA ACGAAGTAT. .ATGACTCCA TGCTTCCAAG AAAAGCTTCT
  Mmycoidesmycoides  CGC.CTAGTA ACGAAGTAT. .ATGACTCCA TGCTTCCAAG AAAAGCTTCT
      Mputrefaciens  CGC.CTAGTA ACGAAGTAT. .ATGACTCCA CGCTTCCAAG AAAAGCTTCT
          Mbovoculi  AACT.AAGTA ACGAATTAG. .GTGATTCTA TGTTTCCAAG AAAAGCTTCT
      Mconjunctivae  GACCCAAGTA GCGAATTAA. .ATGATTCTA TGTTTCCAAG AAAAACTTCT
            Mdispar  GACCCAAGTA CCGAATTAA. .ATGATTCTA TGTTTCCAAG AAAAGTTTCT
     Movipneumoniae  GACTCAAGTA CCGAATTAA. .ATGATTCTA TGTTTCCAAG AAAAGTTTCT
     Mhyopneumoniae  GACTCAAGTA CCGAATTAA. .ATGACTCTC TGTTTCCAAG AAAAGTCTCT
         Mhyorhinis  CGGTCGAGTA ACGAATTGA. .ATGATTTCA TGTTTCCAAG AAAAGCTTCT
          Mpulmonis  CGA.CAATTA CCGAATTGA. .ATGATTTCA CGCTTCCAAG AAAAGCTTCT
        Mbovirhinis  .TC.TTAGGA CTCAATTGT. .GTGATTTCA TACTTCCAAG AAAAGCTTCT
             Mcanis  .AC.TTAGGT TTGAATTGT. .GTGATTTCA TGCTTCCAAG AAAAGCTTCT
        Mverecundum  .TA.CTTGTA GTGAATTGT. .GTGATTTCA TACTTCCAAG AAAAGCTTCT
          Msynoviae  .TG.CTTGCA CGAAACTGT. .TTGATTTCA TGCTTCCTAG AAAARCTTCT
       Malkalescens  GAC.CAAGTA GCGAATTGG. .ATGATTCCA TACCTCTTAA AAAAGCTTCT
          Marginini  AAC.TAAGTA GCGAATTGG. .ATGATTCCA TACCTCTTAA AAAAGCTTCT
             Mgatae  AAC.CAAGTA GCGAATTGG. .ATGATTCCA TACCTCTTAA AAAAGCTTCT
         Mcanadense  AAC.TGAGTA GCGAATTAA. .ATGATTTCA TACTTCTTAA AAAAGCTTCT
           Mhominis  AAC.TGAGTA GCGAATTAG. .ATGATTTCA TGCCTCTTAA AAAAGCTTCT
        Msalivarium  AAC.CAAGTA GCGAATTAA. .ATGATTTCA TGCCTCTTAA AAAAGCTGCT
             Morale  AAC.CAAGTA GCAAATTAG. .ATGATTTCA TGCTTCTTAA AAAAGCTTCT
        Mgallinarum  ..C.GYAAG. GCGAATTAA. .ATGATTTCA TACTTCCAAG AAAAGTTTCT
       Mmeleagridis  .AC.ATTTGT GCGAATTAA. .GTGATTTCA CGCTTCCAAG AAAAGCTTCT
    Mbovigenitalium  ..C.TTTAG. CTGAATTAG. .TTGATTTCA TACTTCCTAG AAAAGCTTCT
      Mcalifornicum  ..C.GTTAG. CTGAATTAG. .TTGATTTCA TACTTCCAAG AAAAGCTTCT
            Madleri  .TC.GCAAGA TTGAATTTG. .ATGATTTCA CACTTCCTAG AAAAGCTTCT
        Magalactiae  .AC.AATTGT CTGAATTTG. .CCAATTCCA TGCTTCCTAG AAAAGCTTCT
             Mbovis  .AC.TTTTGT CTGAATTTG. .CCAATTCCA TGCTTCCTAG AAAAGTTTCT
        Mfermentans  ....GTCAAA CCGAATTAG. .ATGATTCCA CACTTCCAAG AAAAGCTTCT

                     201                                                250
          Aaxanthum  AAGATT.... AATTTATTTA CTACCCGTAC CGTAAACCGA CACAGGTGGG
           Amodicum  AGGGAT.... AATTTATTTA CTACCCGTAC CGTAAACCGA CACAGGTGGG
         Alaidlawii  AAGGTT.... AATCATTATA CTGCCCGTAC CGTAAACCGA CACAGGTGGG
              Malvi  AGGGTT.... AATTGCATGG TTGCCAGTAC CGAGAACGAA CACACGTAGT
     Mgallisepticum  AGGGTT.... AACTATTTGT TT.CCAGTAC CGAGAACGAA CACACGTGGT
           Mimitans  AGGGTT.... AACTATTTGT TT.CCAGTAC CGAGAACGAA CACACGTGGT
             Miowae  AG..TT.... TATCATTGTA TCGACCGTAC CGAGAACGAA CACACGTGGT
          Udiversum  AGCGTT.... AAACAATATG TAGTTCGTAC CGAGAACGAA CACACGTAGT
            Uparvum  AGCGTT.... AAACAATTRG TAGTCCGTAC CGAGAACGAA CACACGTGGT
       Uurealyticum  AGCGTT.... AAACAATTAG TAGTCCGTAC CGAGAACGAA CACACGTGGT
        Mgenitalium  AGGGTT.... AATCTAGCTG TAACCAGTAC CGAGAACGAA CACACGTAGT
        Mpneumoniae  AGGGTT.... AATCTAGCTG TAACCAGTAC CGAGAACGAA CACACGTAGT
     Mcapcapricolum  AAC..T.... TAATAATTAA CTGCCTGTAC CTAGAACGAA CACACGTGGT
Mcapcapripneumoniae  AAC..T.... TAATAATTAA CTGCCTGTAC CTAGAACGAA CACACGTGGT
           Mleachii  AAC..T.... TAATAATTAM CTGCCTGTAC CTAGAMCGAA CACACGTGGT
  Mmycoidescapri_LC  AAC..T.... TAATAATTAA CTGCCTGTAC CTAGAACGAA CACACGTGGT
  Mmycoidesmycoides  AAC..T.... TAATAATTAA CTGCCTGTAC CTAGAACGAA CACACGTGGT
      Mputrefaciens  AAC..T.... TAATAACTAA TTGCCTGTAC CTAGAACGAA CACACGTGGT
          Mbovoculi  AGTGTT...A ATTTTTTA.T CAACCTGTAC CGAGAACGGA CACACGTCCC
      Mconjunctivae  AGTGTT...A ATTTCTTA.C CAACCTGTAC CGAGAACGGA CACACGTCCC
            Mdispar  AGTGCT...A ATTTTTTA.A CAACCTGTAC CGAGAACGGA CACACGTCCC
     Movipneumoniae  AGTGTT...A ATTTTTTA.A CAACCTGTAC CGAGAACGGA CACACGTCCC
     Mhyopneumoniae  AGCGCT...A ATTCAATA.A CAACCTGTAC CAAGAACGGA CACACGTCCC
         Mhyorhinis  AGTGTT...A ATTTTTTA.T CAACCTGTAC CGAGAACGAA CACACGTTCC
          Mpulmonis  AAACGTTATA AAACTATA.G GAACCCGTAC CGAGAACGGA CACACGTTCC
        Mbovirhinis  AAACGTT.TA AATAACAG.G GTACCTGTAC CGAGAACGGA CACACGTTCC
             Mcanis  AAACGTT.TA AATGTCAG.G GTGCCTGTAC CGAGAACGGA CACACGTTCC
        Mverecundum  AAGCGTTATA AAACAAAA.G GTGCCTGTAC CGAGAACGGA CACACGTTCC
          Msynoviae  AAACGTT.TA AATTTATA.G TCACCTGTAC CGAGAACGGA CACACGTTCC
       Malkalescens  AACATA...A AGTTTATATG AAACCCGTAC CAAGAACGGA CACACGTCCC
          Marginini  AACATA...T AGTTTATG.G AAACCCGTAC CGAGAACGGA CACACGTCCC
             Mgatae  AACATT...A AGTTTATATG AAACCCGTAC CGAGAACGGA CACACGTCCC
         Mcanadense  AACATT...A AGTTTATATG AAACCCGTAC CGAGAACGGA CACACGTCCC
           Mhominis  AACATT...A AGTGTTAG.G AAACCCGTAC CGAGAACGGA CACACGTCCC
        Msalivarium  AAC.TA...T AATCTCTGTG AAACCCGTAC CGAGAACGAA CACACGTCCC
             Morale  AAC.TA...T AAATTTTATG AA.CCCGTAC CGAGAACGAA CACACGTCCC
        Mgallinarum  AAACTT...A AATTTATG.G AAACCTGTAC CGAGAACGGA CACACGTCCC
       Mmeleagridis  AAACTT...A AGTTTATG.G AAACCTGTAC CAAGAACGGA CACACGTCCC
    Mbovigenitalium  AAACTT...A ATATTATG.G AAACCTGTAC CGAGAACGGA CACACGTCCC
      Mcalifornicum  AAACTTT..A AAATTATG.G AAACCTGTAC CGAGAACGGA CACACGTCCC
            Madleri  AAACTT...A AGCAYATG.G AAACCTGTAC CGAGAACGGA CACACGTCCC
        Magalactiae  AAACTT...A ATGTTATT.G AAACCTGTAC CGAGAACGGA CACACGTCCC
             Mbovis  AAACTT...A ATTTTATT.G AAACCTGTAC CAAGAACGGA CACACGTCCC
        Mfermentans  AAACTT...A ATATTATG.G AAACCTGTAC CGAGAACGGA CACACGTCCC

                     251                                                300
          Aaxanthum  TGGGTAGAGA ATACTAAGAC GCGCGAGAAA ACTCTTGTTA AGGAACTCGG
           Amodicum  TAGGTAGAGA ATACTAAGAC GCGCGAGAAA ACTCTTGTTA AGGAACTCGG
         Alaidlawii  TGAGTAGAAT ATATTAAGAC GCGCGAGAAA ACTGTTGTTA AGGAACTCGG
              Malvi  CAAGGAGAAT ATCCTAAGGT TAGCGAGTTA ACAATAGTTA AGGAACTCTG
     Mgallisepticum  CAAGGAGAAG ATCCTAAGGT TAGCGAGTGA ACTATAGCTA AGGAACTCTG
           Mimitans  CAAGGAGAAG ATCCTAAGGT TAGCGAGTGA ACTATAGCTA AGGAACTCTG
             Miowae  CAAGGAGAGT ATCCTAAGGC TAGCGAGTTA ACTATTGTTA AGGAACTCTG
          Udiversum  CAAGGAGAAT ATCCTAAGGT TAGCGAGTTA ACTACAGTTA AGGAACTCTG
            Uparvum  CAAGGAGAAT ATCCTAAGGT TAGCGAGTTA ACTACAGTTA AGGAACTCTG
       Uurealyticum  CAAGGAGAAT ATCCTAAGGT TAGCGAGTTA ACTACAGTTA AGGAACTCTG
        Mgenitalium  CAAGGAGAGG ATCCTAAGGT TAGCGAGTGA ACTATAGCCA AGGAACTCTG
        Mpneumoniae  CAAGGAGAGG ATCCTAAGGT TAGCGAGTGA ACTATAGCCA AGGAACTCTG
     Mcapcapricolum  CAAGGAGAAA ATCCTAAGGC AAGCGAGATA ACTGTAGCTA AGGAACTCTG
Mcapcapripneumoniae  CAAGGAGAAA ATCCTAAGGC AAGCGAGATA ACTGTAGCTA AGGAACTCTG
           Mleachii  CAAGGAGAAA ATCCTAAGGC AAGCGAGATA ACTGTAGCTA AGGAACTCTG
  Mmycoidescapri_LC  CAAGGAGAAA ATCCTAAGGC AAGCGAGATA ACTGTAGCTA AGGAACTCTG
  Mmycoidesmycoides  CAAGGAGAAA ATCCTAAGGC AAGCGAGATA ACTGTAGCTA AGGAACTCTG
      Mputrefaciens  CAAGGAGAAA ATCCTAAGGC AAGCGAGATA ACTGTAGCTA AGGAACTCTG
          Mbovoculi  CAAGATGAGT ATTCTAAGGC GAGCGAGAAA ACCAATGTTA AGGAACTCTG
      Mconjunctivae  CAAGATGAGT ATTCTAAGGC GAGCGAGAAA ACCAATGTTA AGGAACTCTG
            Mdispar  CAAGATGAGT ATTCTAAGGC GAGCGAGAAA ACCAATGTTA AGGAACTCTG
     Movipneumoniae  CAAGATGAGT ATTCTAAGGC GAGCGAGAAA ACCAATGTTA AGGAACTCTG
     Mhyopneumoniae  CAAGATGAGT ATTCTAAGGT GAGCGAGAAA ACCAATGTTA AGGAACTCTG
         Mhyorhinis  CAAGATGAGT ATTCTAAGGC GAGCGAGAAA ACCAATGTTA AGGAACTCTG
          Mpulmonis  CAAGATGAGT ATTCTAAGGC GAGCGAGAAA ACCAATGTTA AGGAACTCTG
        Mbovirhinis  CAAGATGAGT ATTCTAAGGC GAGCGAGAAA ACCAATGTTA AGGAACTCTG
             Mcanis  CAAGATGAGT ATTCTAAGGC GAGCGAGAAA ACCAATGTTA AGGAACTCTG
        Mverecundum  CAAGATGAGT ATTCTAAGGC GAGCGAGAAA ACCAATGTTA AGGAACTCTG
          Msynoviae  CAAGATGAGT ATTCTAAGGC GAGCGAGAGA ACTAGTGTTA AGGAACTCTG
       Malkalescens  CAAGATGAGT ATTCTAAGGC GAGCGAGAAA ACCAATGTCA AGGAACTCTG
          Marginini  CAAGATGAGT ATTCTAAGGC GAGCGAGAAA ACCAATGTCA AGGAACTCTG
             Mgatae  CAAGATGAGT ATTCTAAGGC GAGCGAGAAA ACCAATGTCA AGGAACTCTG
         Mcanadense  CAAGATGAGT ATTCTAAGGC GAGCGAGAAA ACCAATGTCA AGGAACTCTG
           Mhominis  CAAGATGAGT ATTCTAAGGC GAGCGAGAAA ACTATTGTCA AGGAACTCTG
        Msalivarium  CAAGATGAGT ATTCTAAGGC GAGCGAGAAA ACCAATGTCA AGGAACTCTG
             Morale  CAAGATGAGT ATTCTAAGGC GAGCGAGAAA ACCAATGTTA AGGAACTCTG
        Mgallinarum  CAAGATGAGT ATTCTAAGGC GAGCGAGAAA ACTAGTGTTA AGGAACTCTG
       Mmeleagridis  CTAGATGAGT ATTCTAAGGC GAGCGAGAAA ACTAGTGTTA AGGAACTCTG
    Mbovigenitalium  YAAGATGAGT ATTCTAAGGC GAGCGAGAAA ACTAGTGTTA AGGAACTCTG
      Mcalifornicum  CAAGATGAGT ATTCTAAGGC GAGCGAGAAA ACTAGTGTTA AGGAACTCTG
            Madleri  CTAGATGAGT ATTCTAAGGC GAGCGAGAAA ACTAGTGTTA AGGAACTCTG
        Magalactiae  CAAGATGAGT ATTCTAAGGC GAGCGAGAAA ACTAGTGTTA AGGAACTCTG
             Mbovis  CAAGATGAGT ATTCTAAGGC GAGCGAGAAA ACTAGTGTTA AGGAACTCTG
        Mfermentans  CGAGATGAGT ATTCTAAGGC GAGCGAGAAA ACTAGTGT.A AGGAACTCTG

                     301                                                350
          Aaxanthum  CAAAATGACT CCGTAACTTC GGGATAAGGA GGACTTTTAA TGAAAAAAGA
           Amodicum  CAAAATGACT CCGTAACTTC GGGATAAGGA GGACTTTTTA TGAGAAAAGA
         Alaidlawii  CAAATTGACC CCGTAACTTC GGGAAAAGGG GGACTCCTTA TGAAAACGAG
              Malvi  CAAATTAACC CCGTAAGTTC GCGAGAAGGG GTGCTCAACT TAAAAC..TT
     Mgallisepticum  CAAATTCATC CCGTAAGTTC GCAAGAAGGG ATGCTCAATG TAACAG..TT
           Mimitans  CAAATTCATC CCGTAAGTTC GCGAGAAGGG ATGCTCAATG TAAAAG..TT
             Miowae  CAAATTAATC CCGTAAGTTC GCGAGAAGGG ATGCTCATT. .AAT....TT
          Udiversum  CAAATTGATC CCGTACGTTA GCAATAAGGG ATGCTCAC.. TTAACG..GT
            Uparvum  CAAATTAACC CCGTACGTTA GCAATAAGGG GTGCTCGCTG TAAAAG..GT
       Uurealyticum  CAAATTAACC CCGTACGTTA GCAATAAGGG GTGCTCGCTG TAAAAG..GT
        Mgenitalium  CAAATTAACC CCGTAAGTTA GCGAGAAGGG GTGCTTAT.G TAAAA...GT
        Mpneumoniae  CAAATTAACC CCGTAAGTTA GCGAGAAGGG GTGCTTAT.G TAAAA...GT
     Mcapcapricolum  CAAAATAACT CCGTAACTTC GGAAGAAGGA GTGCTCAT.. TTATG...AT
Mcapcapripneumoniae  CAAAATAACT CCGTAACTTC GGAAGAAGGA GTGCTCAT.. TTATG...AT
           Mleachii  CAAAATAACT CCGTAACTTC GGAAGAAGGA GTGCTCAT.. TTATG...AT
  Mmycoidescapri_LC  CAAAATAACT CCGTAACTTC GGAAGAAGGA GTGCTTAT.. CTATG...AT
  Mmycoidesmycoides  CAAAATAACT CCGTAACTTC GGAAGAAGGA GTGCTTAT.. CTATG...AT
      Mputrefaciens  CAAAATAACT CCGTAACTTC GGAAGAAGGA GTGCTCAT.. CTTTG...AT
          Mbovoculi  CAAAATGACC CCGTAAGTTC GCAAGAAGGG GTACCCATTT A........T
      Mconjunctivae  CAAAATTACC CCGTAAGTTC GCAAGAAGGG GTGCCCATTT A........T
            Mdispar  CAAAATTATC CCGTACGTTC GCAAGAAGGG ATGCCCTTTT T...TT..AA
     Movipneumoniae  CAAAATTATC CCGTACGTTC GCAAGAAGGG ATGCCCTTTT T...TA..AA
     Mhyopneumoniae  CAAAATTATC CCGTACGTTC GCAAGAAGGG ATGCCCTTTT TC.TTA..AA
         Mhyorhinis  CAAAATAACC CCGTAAGTTC GCGAGAAGGG GCGCCTATTT T...TA..AT
          Mpulmonis  CAAATTCACC CCGTAAGTTC GCGAGAAGGG GGGCCATTC. ..TTTG..AA
        Mbovirhinis  CAAATTAACC CCGTAAGTTC GCGAAAAGGG GTGCCAACTG TAACAA..GT
             Mcanis  CAAATTAACC CCGTAAGTTC GCGAAAAGGG GTGCCAACCC TAAAAA..GT
        Mverecundum  CAAATTAACC CCGTAAGTTC GCGAGAAGGG GTGCCAAC.. ..ATTT..GT
          Msynoviae  CAAATTTACC CCGTAAGTTC GCGAAAAGGG GTGCCTAT.. ..TTTA..AT
       Malkalescens  CAAATTCATC CCGTAAGTTC GCAAGAAGGG ATGCCCACCC TAAAAA..GT
          Marginini  CAAATTCATC CCGTAAGTTC GCAAGAAGGG ATGCCCACCC TAAAAA..GT
             Mgatae  CAAATTCATC CCGTAAGTTC GCAAGAAGGG ATGCCCACCC TAGAAA..GT
         Mcanadense  CAAATTCATC CCGTAAGTTC GCAAGAAGGG ATGCCCACCC TAAAAA..GT
           Mhominis  CAAATTCATC CCGTAAGTTC GCAAGAAGGG ATGCCCACAA TAAAAT..GT
        Msalivarium  CAAATTCATC CCGTAAGTTC GCAAGAAGGG ATGCCCATAG TAACAT..AT
             Morale  CAAATTAACC CCGTAAGTTA GCGAGAAGGG GTGCCTATGG TAACAC..AT
        Mgallinarum  CAAAATGACC CCGTAAGTTC GCAAGAAGGG GCACCCATGG TAATAC..AT
       Mmeleagridis  CAAAATGACC CCGCAAGTTC GCAAGAAGGG GAACCTATAG TAACAT..AT
    Mbovigenitalium  CAAAATGACC CCGTAAGTTC GCAAGAAGGG GTGCTCACG. ...CAA..GT
      Mcalifornicum  CAAAATGACC CCGTAAGTTC GCAAGAAGGG GTGCTCACG. ...CAA..GT
            Madleri  CAAAATGACC CCGTAAGTTC GCAAGAAGGG GYACCTATGG TAACAC..AT
        Magalactiae  CAAAATGACC CCGTAAGTTC GCAAGAAGGG GCGCCTATGG TAACAC..AT
             Mbovis  CAAAATGACC CCGTAAGTTC GCAAGAAGGG GCGCCTATGG TAACAC..AT
        Mfermentans  CAAAATGACC CCGTAAGTTC GCAAGAAGGG GCGCCTAAGG TAACAC..TT

                     351                                                400
          Aaxanthum  AAGTCGCAGA GAATAGACCC AAGCGACTGT TTATCAAAAA CACAGGTCTC
           Amodicum  AAGTCGCAGA GAATAGGCCC AAGCGACTGT TTATCAAAAA CACAGGTCTC
         Alaidlawii  GAGTCGCAGA GAAAAGGCCC AAGCGACTGT TTAGCAAAAA CACAGGTCTC
              Malvi  GAGCCGCAGT GAAGAACGAG GGGGGACTGT TTAACTAAAA CACAGCTTTA
     Mgallisepticum  GAGCCGCAGT GAAGAACGAG GGGGGACTGT TTAACTAAAA CACAGCTCTA
           Mimitans  GAGCCGCAGT GAAGAACGAG GGGGGACTGT TTAACTAAAA CACAGCTCTA
             Miowae  GAGCCGCAGT GAAGAGCGAG GGGGAACTGT TTAACAAAAA CACAGCTCTA
          Udiversum  GAGCCGCAGT GAATAGCGAG GGGGGACTGT TTAACAAAAA CACAGCTCTA
            Uparvum  GAGCCGCAGT GAATAGCGAG GGGGGACTGT TTAACAAAAA CACAGCTCTA
       Uurealyticum  GAGCCGCAGT GAATAGCGAG GGGGGACTGT TTAACAAAAA CACAGCTCTA
        Mgenitalium  AAGCCGCAGT GAAGAACGAG GGGGGACTGT TTAACTAAAA CTCAACTCTA
        Mpneumoniae  AAGCCGCAGT GAAGAACGAG GGGGGACTGT TTAACTAAAA CACAACTCTA
     Mcapcapricolum  GAGCCGCAGT GAAGAGGGAG GGGCAACTGT TTAACAAAAA CACAGCTCTC
Mcapcapripneumoniae  GAGCCGCAGT GAAGAGGGAG GGGCAACTGT TTAACAAAAA CACAGCTCTC
           Mleachii  GAGCCGCAGT AAAGAGGGAG GGGCAACTGT TTAACAAAAA CACAGCTCTC
  Mmycoidescapri_LC  AAGCCGCAGT GAAGAGGGAG GGGCAACTGT TTAACAAAAA CACAGCTCTC
  Mmycoidesmycoides  AAGCCGCAGT GAAGAGGGAG GGGCAACTGT TTAACAAAAA CACAGCTCTC
      Mputrefaciens  GAGCCGCAGT GAAGAGGGAG GGGCAACTGT TTAACAAAAA CACAGCTCTC
          Mbovoculi  GGGTCACAGT AAAATAGGGG GGGCAACTGT TTATCAAAAA CACAGCTCTC
      Mconjunctivae  GGGCCACAGT AAAATAGGGG GGGCAACTGT TTATCAAAAA CACAGCTCTC
            Mdispar  GGGCCTCAGT GAAATAGGGG GGGCAACTGT TTATCAAAAA CACAGCTCTC
     Movipneumoniae  GGGCCACAGT AAAACGAGGG TGGCAACTGT TTATCAAAAA CACAGCTCTC
     Mhyopneumoniae  GGGCCTCAGT AAAATAGGGG GGGCAACTGT TTATCAAAAA CACAGCTCTC
         Mhyorhinis  AGGCCACAG. AAAATAGGGG GGGCAACTGT TTATCAAAAA CACAGCTCTC
          Mpulmonis  TGGCAACATT AAATTGTGAG GGGCAACTGT TTATCAAAAA CACAGCTCTC
        Mbovirhinis  TGGCCACAGT AAATTGTGAG GGGCAACTGT TTATCAAAAA CACAGCTCTC
             Mcanis  TGGCCACAGT AAATTGTGAG GGGCAACTGT TTATCAAAAA CACAGCTCTC
        Mverecundum  TGGCCACAGT AAATTGTGAG GGGCAACTGT TTATCAAAAA CACAGCTCTC
          Msynoviae  AGGCCACAGT AAATTGTGAG GGGCAACTGT TTATCAAAAA CACAGCTCTC
       Malkalescens  GGGCCGCAGT GAATAGTAAG GGGGAACTGT TTATCAAAAA CACAGCTCTA
          Marginini  GGGCCGCAGT GAATAGTAAG GGGGAACTGT TTATCAAAAA CACAGCTCTA
             Mgatae  GGGCCGCAGT GAATAGTAAG GGGGAACTGT TTATCAAAAA CACAGCTCTA
         Mcanadense  GGGCCGCAGT GAATAGTAAG GGGGAACTGT TTATCAAAAA CACAGCTCTA
           Mhominis  GGGCCGCAGT GAATAGTAAG GGGGAACTGT TTATCAAAAA CACAGCTCTA
        Msalivarium  GGGCCGCAGT GAATAGTAAG GGGGAACTGT TTATCAAAAA CACAGCTCTA
             Morale  AGGCCGCAGT GAAGAGTAAG GGGGAACTGT TTACCAAAAA CACAGCTCTA
        Mgallinarum  GGGTCACAGT AAATTATGAG GGGCAACTGT TTATCAAAAA CACAGCTCTC
       Mmeleagridis  AGGTCACAGT AAATTATGAG GGGCAACTGT TTATCAAAAA CACAGCTCTC
    Mbovigenitalium  GAGCCACAGA AAATTATGAG GGGCAACTGT TTATCAAAAA CACAGCTCTC
      Mcalifornicum  GAGCCACAGA AAATTATGAG GGGCAACTGT TTATCAAAAA CACAGCTCTC
            Madleri  AGGTCACAGT AAATTATGAG GGGCAACTGT TTATCAAAAA CACAACTCTC
        Magalactiae  AGGCCACAGT AAATTATGAG GGGCAACTGT TTATCAAAAA CACAACTCTC
             Mbovis  AGGCCACAGT AAATTATGAG GGGCAACTGT TTATCAAAAA CACAACTCTC
        Mfermentans  AGGCCACAGT AAATTATGAG GGGCAACTGT TTATCAAAAA CACAGCTCTC

                     401                                                450
          Aaxanthum  TGCAAAACCG TAAGGTGAAG TATAGGGGCT GACGCCTGCC CGGTGCTGGA
           Amodicum  TGCAAAACCG TAAGGTGAAG TATAGGGGCT GACGCCTGCC CGGTGCTGGA
         Alaidlawii  TGCAAAACCG TAAGGTGAAG TATAGAGGCT GACGCTTGCC CGGTGCTGGA
              Malvi  TGCTAAGGCG CAAGCCGATG TATATGAGGT GACACCTGCC CAGTGCTGGA
     Mgallisepticum  TGCTAAATCG CAAGATGATG TATATGGGGT GACACCTGCC CAGTGCTGGA
           Mimitans  TGCTAAATCG CAAGATGATG TATATGGGGT GACACCTGCC CAGTGCTGGA
             Miowae  TGCTAAATCG TAAGATGATG TATATGGGGT GACACCTGCC CAGTGCCGGA
          Udiversum  TGCTAAGTCG TAAGACGATG TATATGGGGT GACACCTGCC CAATGCTGTA
            Uparvum  TGCTAAGTCG TAAGACGATG TATATGGGGT GACACCTGCC CAATGCTGTA
       Uurealyticum  TGCTAAGTCG TAAGACGATG TATATGGGGT GACACCTGCC CAATGCTGTA
        Mgenitalium  TGCCAAACCG TAAGGTGATG TATATGGGGT GACACCTGCC CAGTGCTGGA
        Mpneumoniae  TGCCAAACCG TAAGGTGATG TATATGGGGT GACACCTGCC CAGTGCTGGA
     Mcapcapricolum  TGCTAAGTCG CAAGACGATG TATAGGGGGT GACACCTGCC CAGTGCCGGA
Mcapcapripneumoniae  TGCTAAGTCG CAAGACGATG TATAGAGGGT GACGCCTGCC CAGTGCCGGA
           Mleachii  TGCTAAGTCG CAAGACGATG TATAGGGGGT GACACCTGCC CAGTGCCGGA
  Mmycoidescapri_LC  TGCTAAGTCG CAAGACGATG TATAGGGGGT GACACCTGCC CAGTGCCGGA
  Mmycoidesmycoides  TGCTAAGTCG CAAGACGATG TATAGGGGGT GACACCTGCC CAGTGCCGGA
      Mputrefaciens  TGCTAAGTCG CAAGACGATG TATAGGGGGT GACACCTGCC CAGTGCCGGA
          Mbovoculi  TGCTAAGTTG CAAAACGATG TATAGAGGGT GAAGCCTGCC CAGTGCCCGA
      Mconjunctivae  TGCTAAGTTG CAAAACGATG TATAGAGGGT GAAGCCTGCC CAGTGCCCGA
            Mdispar  TGCAAAGGTG CAAACCGAAG TATAGAGGGT GAAGCCTGCC CAGTGCCCGA
     Movipneumoniae  TGCAAAGGTG CAAACCGAAG TATAGAGGGT GAAGCCTGCC CAGTGCCCGA
     Mhyopneumoniae  TGCAAAGGTG TAAACCGAAG TATAGAGGGT GAAGCCTGCC CAGTGCCCGA
         Mhyorhinis  TGCTAAGTTG TAAAACGACG TATAGAGGGT GAAGCCTGCC CAGTGCCCGA
          Mpulmonis  TGCTAAGTCG CAAGACGATG TATAGGGGGT GAAGTCTGCC CAGTGCCCGA
        Mbovirhinis  TGCTAAACCG CAAGGTGATG TATAGGGGGT GAAGCCTGCC CAGTGCCCGA
             Mcanis  TGCTAAACCG CAAGGTGATG TATAGGGGGT GAAGCCTGCC CAGTGCCCGA
        Mverecundum  TGCTAAATCG TAAGATGAAG TATAGGGGGT GAAGCCTGCC CAGTGCCCGA
          Msynoviae  TGCTAAACCG TAAGGTGATG TATAGGGGGT GAAGCCTGCC CAGTGCCCGA
       Malkalescens  TGCTAAGTCG TAAGACGATG TATATGGGGT GACTCCTGCC CAGTGCCCGA
          Marginini  TGCTAAGTCG TAAGACGATG TATATGGGGT GACTCCTGCC CAGTGCCCGA
             Mgatae  TGCTAAGTCG TAAGACGATG TATATGGGGT GACTCCTGCC CAGTGCCCGA
         Mcanadense  TGCTAAGTCG TAAGACGATG TATATGGGGT GACTCCTGCC CAGTGCCCGA
           Mhominis  TGCTAAGTCG TAAGATGATG TATATGGGGT GACTCCTGCC CAGTGCCCGA
        Msalivarium  TGCTAAGTCG CAAGACGATG TATATGGGGT GACTCCTGCC CAGTGCCCGA
             Morale  TGCTAAGTCG CAAGACAATG TATATGGGGT GACTCCTGCC CAGTGCCCGA
        Mgallinarum  TGCTAAACCG CAAGGTGATG TATAGGGGGT GAAGCCTGCC CAGTGCCCGA
       Mmeleagridis  TGCTAAACCG CAAGGTGATG TATAGGGGGT GAAGCCTGCC CAGTGCCCGA
    Mbovigenitalium  TGCTAAACCG CAAGGTGATG TATAGGGGGT GAAGCCTGCC CAGTGCCCGA
      Mcalifornicum  TGCTAAACCG CAAGGTGATG TATAGGGGGT GAAGCCTGCC CAGTGCCCGA
            Madleri  TGCTAAACCG CAAGGTGATG TATAGGGGGY GAAGCCTGCC CAGTGCCCGA
        Magalactiae  TGCTAAACCG CAAGGTGATG TATAGGGGGT GAAGCCTGCC CAGTGCCCGA
             Mbovis  TGCTAAACCG CAAGGTGATG TATAGGGGGT GAAGCCTGCC CAGTGCCCGA
        Mfermentans  TGCTAAACCG CAAGGTGATG TATAGGGGGT GAAGCCTGCC CAGTGCCCGA

                     451                  470
          Aaxanthum  AGATTATGAG GAGATGTCAG
           Amodicum  AGATTAAGAG GAGATGTTAG
         Alaidlawii  AGATTAAGAG GAGATGTCAG
              Malvi  AGGTTAAGGA AGGGGGTTAG
     Mgallisepticum  AGGTTAAAGA AGGGTGTTAG
           Mimitans  AGGTTAAAGA AGGGTGTTAG
             Miowae  AGGTTAAGGA AGGATGTTAG
          Udiversum  AGGTTAAAGA AGAATGTTAG
            Uparvum  AGGTTAAAGA AGAATGTTAG
       Uurealyticum  AGGTTAAAGA AGAATGTTAG
        Mgenitalium  AGGTTAAAGA AGGAGGTTAG
        Mpneumoniae  AGGTTAAAGA AGGAGGTTAG
     Mcapcapricolum  AGGTTAAAAG GAGAAGTCAG
Mcapcapripneumoniae  AGGTTAAAAG GAGAAGTCAG
           Mleachii  AGGTTAAAAG GAGAAGTCAG
  Mmycoidescapri_LC  AGGTTAAAAG GAGAAGTCAG
  Mmycoidesmycoides  AGGTTAAAAG GAGAAGTCAG
      Mputrefaciens  AGGTTAAAAG GAGAAGTCAG
          Mbovoculi  AGGTTAAGCA AAGATGTTAG
      Mconjunctivae  AGGTTAAGCG GAGATGTTAG
            Mdispar  AGGTTAAGCG GAGATGTTAG
     Movipneumoniae  AGGTTAAGCG GAGATGTTAG
     Mhyopneumoniae  AGGTTAAGCG GAGATGTTAG
         Mhyorhinis  AGGTTAAACG GAGATGTTAG
          Mpulmonis  AGGTTAAGTG GAGCTGTTAG
        Mbovirhinis  AGGTTAAGTG GATGCGTTAG
             Mcanis  AGGTTAAGTG GATGCGTTAG
        Mverecundum  AGGTTAAGCG GATTTGTTAG
          Msynoviae  AGGTTAAGTG GATGCGTTAG
       Malkalescens  AGGTTAAGCA AAGGTGTTAG
          Marginini  AGGTTAAGCA AAGGTGTTAG
             Mgatae  AGGTTAAGCA AAGGTGTTAG
         Mcanadense  AGGTTAAGCA AAGGTGTTAG
           Mhominis  AGGTTAAGCA GAGGTGTTAG
        Msalivarium  AGGTTAAGCA GAGGTGTTAG
             Morale  AGGTTAAGCA AAGGCGTTAG
        Mgallinarum  AGGTTAAGTG GATGCGTTAG
       Mmeleagridis  AGGTTAAGTG GATGCGTTAG
    Mbovigenitalium  AGGTTAAGTG GATGCGTTAG
      Mcalifornicum  AGGTTAAGTG GATGCGTTAG
            Madleri  AGGTTAAGTG GATGCGTTAG
        Magalactiae  AGGTTAAGTG GATGCGTTAG
             Mbovis  AGGTTAAGTG GATGCGTTAG
        Mfermentans  AGGTTAAGTG GATGCGTTAG
