# Supplementary material for: A Novel Rapid DNA Microarray Assay Enables Identification of 37 Mycoplasma Species and Highlights Multiple Mycoplasma Infections
Source: PLoS One. 2012 Mar 29;7(3):e33237. doi: 10.1371/journal.pone.0033237 (PMC3315567; doi:10.1371/journal.pone.0033237)
Supplement: File S3 — Alignment of tuf sequences (MSF) [file pone.0033237.s003.msf]

PileUp

   MSF: 614   Type: N   Check: 502   ..

 Name: Aaxanthum* 	Len: 614	Check: 7811	Weight: 0
 Name: Alaidlawii 	Len: 614	Check: 9972	Weight: 0
 Name: Amodicum* 	Len: 614	Check: 7890	Weight: 0
 Name: Magalactiae 	Len: 614	Check: 9216	Weight: 0
 Name: Malkalescens* 	Len: 614	Check: 376	Weight: 0
 Name: Malvi* 	Len: 614	Check: 3639	Weight: 0
 Name: Marginini 	Len: 614	Check: 5107	Weight: 0
 Name: Mbovigenitalium* 	Len: 614	Check: 9654	Weight: 0
 Name: Mbovirhinis* 	Len: 614	Check: 1172	Weight: 0
 Name: Mbovis 	Len: 614	Check: 798	Weight: 0
 Name: Mbovoculi* 	Len: 614	Check: 8153	Weight: 0
 Name: Mcalifornicum* 	Len: 614	Check: 1101	Weight: 0
 Name: Mcanadense* 	Len: 614	Check: 3067	Weight: 0
 Name: Mcanis 	Len: 614	Check: 8792	Weight: 0
 Name: Mcapcapricolum 	Len: 614	Check: 7780	Weight: 0
 Name: Mcapcapripneumoniae* 	Len: 614	Check: 9609	Weight: 0
 Name: Mconjunctivae 	Len: 614	Check: 7299	Weight: 0
 Name: Mdispar* 	Len: 614	Check: 6077	Weight: 0
 Name: Mfermentans 	Len: 614	Check: 5148	Weight: 0
 Name: Mgallinarum* 	Len: 614	Check: 9398	Weight: 0
 Name: Mgallisepticum 	Len: 614	Check: 7329	Weight: 0
 Name: Mgateae* 	Len: 614	Check: 8291	Weight: 0
 Name: Mgenitalium 	Len: 614	Check: 5210	Weight: 0
 Name: Mhominis 	Len: 614	Check: 9962	Weight: 0
 Name: Mhyopneumoniae 	Len: 614	Check: 7627	Weight: 0
 Name: Mhyorhinis* 	Len: 614	Check: 4523	Weight: 0
 Name: Mimitans* 	Len: 614	Check: 9584	Weight: 0
 Name: Miowae_NFUN* 	Len: 614	Check: 9708	Weight: 0
 Name: Mleachii* 	Len: 614	Check: 6558	Weight: 0
 Name: Mmeleagridis* 	Len: 614	Check: 5550	Weight: 0
 Name: Mmycoidescapri_Y* 	Len: 614	Check: 7137	Weight: 0
 Name: Mmycoidesmycoides 	Len: 614	Check: 5828	Weight: 0
 Name: Morale* 	Len: 614	Check: 4121	Weight: 0
 Name: Movipneumoniae* 	Len: 614	Check: 4539	Weight: 0
 Name: Mpneumoniae 	Len: 614	Check: 9885	Weight: 0
 Name: Mpulmonis 	Len: 614	Check: 8195	Weight: 0
 Name: Mputrefaciens* 	Len: 614	Check: 8108	Weight: 0
 Name: Msalivarium* 	Len: 614	Check: 4253	Weight: 0
 Name: Msynoviae 	Len: 614	Check: 1586	Weight: 0
 Name: Mverecundum* 	Len: 614	Check: 3234	Weight: 0
 Name: Udiversum* 	Len: 614	Check: 7351	Weight: 0
 Name: Uparvum* 	Len: 614	Check: 1158	Weight: 0
 Name: Uurealyticum 	Len: 614	Check: 8706	Weight: 0

//

                      1                                                   50
          Aaxanthum*  GAACACATCT TACTTGCTCG TCAAGTTGGG GTACCTAAAT TAGTTGTATT
          Alaidlawii  GAACATATTC TTTTATCACG CCAAGTTGGG GTACCTAAAT TAGTAGTATT
           Amodicum*  GAACACATCT TACTTGCACG CCAAGTTGGG GTACCTAAGT TAGTTGTATT
         Magalactiae  GAACACGTTC TACTTGCAAA ACAAGTTGGT GTTCCAAAAA TGGTTGTTTT
       Malkalescens*  GAACACATTC TTTTAGCAAA ACAAGTTGGT GTACCAAAAA TCGTTGTTTT
              Malvi*  GAACACATTT TGTTAGCTCG TCAAGTTGGT GTTCCAAAAA TGGTTGTGTT
           Marginini  GAACACATTC TTTTAGCTAA ACAAGTTGGT GTTCCTAAGA TCGTTGTTTT
    Mbovigenitalium*  GAACACATTC TACTTTCAAA ACAAGTTGGT GTTCCACGTA TGGTTGTTTT
        Mbovirhinis*  GAACACATTC TTTTATCTAA ACAAGTTGGT GTTCCTCGTA TCGTTGTTTT
              Mbovis  GAACACGTTC TTCTTGCAAA ACAAGTTGGT GTTCCAAAGA TGGTTGTTTT
          Mbovoculi*  GAACACATTT TGCTCTCTAA ACAAGTTGGA GTGCCAAAAA TGGTTGTATT
      Mcalifornicum*  GAACACATTC TACTTTCAAA ACAAGTTGGT GTTCCTCGTA TGGTTGTTTT
         Mcanadense*  GAACACATTC TTTTAGCAAA ACAAGTTGGT GTTCCTAAGA TAGTTGTTTT
              Mcanis  GAACACATTC TTTTATCTAA ACAAGTTGGT GTTCCTCGTA TCGTTGTTTT
      Mcapcapricolum  GAACACATTC TATTATCAAG ACAAGTTGGA GTTCCAAAAA TTGTTGTTTT
Mcapcapripneumoniae*  GAACACATTC TATTATCAAG ACAAGTTGGA GTTCCAAAAA TTGTTGTTTT
       Mconjunctivae  GAGCACATTT TACTTTCTAA ACAAGTTGGT GTTCCAAAAA TGGTTGTCTT
            Mdispar*  GAACACATTC TTCTTTCAAA ACAAGTTGGT GTGCCAAAAA TGGTTGTTTT
         Mfermentans  GAACACATTC TTCTTTCAAA ACAAGTTGGT GTTCCTCGTA TGGTTGTTTT
        Mgallinarum*  GAACACATTC TTTTATCTAA ACAAGTTGGT GTTCCTCGTA TCGTTGTTTT
      Mgallisepticum  GAACACATCC TATTAGCTCG CCAAGTTGGT GTTCCTAAGA TGGTTGTATT
            Mgateae*  GAACACATTC TTCTTGCAAA ACAAGTTGGT GTTCCTAAGA TCGTTGTTTT
         Mgenitalium  GAGCACATCT TACTTGCCCG CCAAGTAGGG GTTCCTAAAA TGGTAGTTTT
            Mhominis  GAACACATTT TACTTGCAAG ACAAGTTGGT GTTCCAAAGA TAGTTGTATT
      Mhyopneumoniae  GAACACATTT TATTATCAAA ACAAGTTGGT GTCCCAAAAA TGGTTGTTTT
         Mhyorhinis*  GAACACATAC TATTGTCAAA ACAAGTTGGT GTTCCAAAAA TCGTTGTATT
           Mimitans*  GAACACATCC TATTAGCTCG CCAAGTTGGT GTTCCTAAAA TGGTTGTATT
        Miowae_NFUN*  GAACACATCT TATTAGCTAG ACAAGTAGGG GTTCCTAAAA TCGTTGTTTT
           Mleachii*  GAACACATTT TATTATCAAG ACAAGTTGGA GTTCCAAAAA TTGTTGTTTT
       Mmeleagridis*  GAACACATTC TTCTTTCAAA ACAAGTTGGT GTTCCTCGTA TGGTTGTTTT
   Mmycoidescapri_Y*  GAACACATTC TATTATCAAG ACAAGTTGGA GTTCCAAAAA TCGTTGTTTT
   Mmycoidesmycoides  GAACACATTC TATTATCAAG ACAAGTTGGA GTTCCAAAAA TCGTTGTTTT
             Morale*  GAACACATCC TTCTTGCAAA ACAAGTTGGT GTTCCTAAAA TCGTTGTTTT
     Movipneumoniae*  GAGCACATTC TTCTTTCAAA ACAAGTTGGT GTGCCAAAAA TGGTTGTTTT
         Mpneumoniae  GAACACATTT TGGTGGCCCG CCAAGTGGGT GTGCCACGCA TGGTAGTGTT
           Mpulmonis  GAACACATTC TACTTTCTAA ACAAGTTGGT GTTCCAAAAA TGGTTGTTTT
      Mputrefaciens*  GAACACATTC TTTTATCAAG ACAAGTTGGA GTTCCAAAAA TTGTTGTTTT
        Msalivarium*  GAACACGTTT TACTTGCAAA ACAAGTTGGT GTTCCTAAAA TCGTTGTTTT
           Msynoviae  GAACACATTC TTCTTTCAAA ACAAGTTGGT GTTCCAAGAA TGGTGGTTTT
        Mverecundum*  GAACACATTC TTTTATCTAA ACAAGTTGGT GTTCCTCGTA TCGTTGTTTT
          Udiversum*  GAACACATTC TTCTTGCTCG TCAAGTTGGT GTTCCTAAGA TCGTTGTATT
            Uparvum*  GAACATATTT TATTAGCACG TCAAGTTGGT GTTCCAAAAA TCGTTGTTTT
        Uurealyticum  GAACACATCC TATTAGCGCG TCAAGTTGGT GTTCCAAAAA TCGTTGTATT

                      51                                                 100
          Aaxanthum*  CTTAAACAAA TGTGACTTAG TTGA...TGA TGAA...... GAATTATTAG
          Alaidlawii  CTTAAACAAA GCTGACTTAG TTGA...TGA CGAA...... GAGTTATTAG
           Amodicum*  CTTAAACAAA GCAGACATGG TTGA...TGA TGAA...... GAATTATTAG
         Magalactiae  CTTAAACAAA TGTGACATGA TCAAGCCTGA AGAT...GCA GAAATGATCG
       Malkalescens*  CTTAAACAAA ATTGATATGT TTAAAGATGA CGAAAGAGAA GAAATGATTG
              Malvi*  TTTAAATAAA TGTGATGTTG CTTC...TGA TCCT...... GAAATGCAAG
           Marginini  CTTAAACAAA ATTGATATGT TCAACCCAGA AGAAAGAGAA GAAATGATCG
    Mbovigenitalium*  CTTAAACAAA ACAGACATGC TTTCAGAAGA TGAA...GCT GAAATGGTTG
        Mbovirhinis*  CTTAAATAAA GTTGATATGT TAGAAGGTGA AGAC...G.. .AAATGATCG
              Mbovis  CTTAAACAAA TGTGACATGA TTAAGCCAGA AGAT...GCA GAAATGATCG
          Mbovoculi*  TTTAAACAAA GTTGATATGC TTGAAGGTGA AGAA...... GAAATGATTG
      Mcalifornicum*  CTTAAACAAA ACAGATATGC TTTCAGAAGA AGAA...GCT GAAATGGTTG
         Mcanadense*  CTTAAACAAA ATTGATATGT TTAAAGAAGA TGAAAGAGAA GAAATGATTG
              Mcanis  CTTAAACAAA GTTGATATGT TAGAAGGTGA AGAA...G.. .AAATGATCG
      Mcapcapricolum  CTTAAACAAA TGTGATATGG TTGA...AGA TGAT...... GAAATGATCG
Mcapcapripneumoniae*  CTTAAACAAA TGTGATATGG TTGA...AGA TGAT...... GAAATGATCG
       Mconjunctivae  CTTAAATAAA GTTGACTTAC CAGATGTTGA TGAC...... GAAATGATTG
            Mdispar*  TCTTAACAAA ATCGACTTAC TTGAAGGCGA AGAA...... GAAATGGTCG
         Mfermentans  CTTAAACAAA TGCGACATGC TTAAAGGTGA AGAA...G.. .AAATGATCG
        Mgallinarum*  CTTAAACAAA GTAGATATGT TAAAAGGTGA AGAT...GCT GAAATGATCG
      Mgallisepticum  CTTAAACAAA TGTGATGTAG CTGA...TGA TCCA...... GAAATGCAAG
            Mgateae*  CTTGAACAAA ATTGATATGT TTAAGAATGA CGAAAGAGAA GAAATGATTG
         Mgenitalium  TCTAAACAAG TGTGATATTG CTAG...TGA TGAA...... GAGGTACAAG
            Mhominis  TTTAAACAAA ATTGATATGT TTAAAGATGA TGAAAGAGAA GAAATGGTTG
      Mhyopneumoniae  CCTTAATAAA ATTGACTTAC TTGAAGGCGA AGAA...... GAAATGGTTG
         Mhyorhinis*  CTTAAACAAA GTAGATATGT TACAAGGTGA AGAA...... GAAATGGTTG
           Mimitans*  CTTAAACAAA TGTGACGTTG CTGA...CGA TCCA...... GAAATGCAAG
        Miowae_NFUN*  CTTAAACAAA TGTGATATGG TAGA...TGA CGAA...... GAAATGATCG
           Mleachii*  CTTAAACAAA TGTGATATGG TTGA...AGA TGAC...... GAAATGATCG
       Mmeleagridis*  CTTAAACAAA TGTGATATGG TT...GATGA CGAA...G.. .AAATGCTTG
   Mmycoidescapri_Y*  CTTAAACAAA TGTGATATGG TTGA...AGA TGAT...... GAAATGATCG
   Mmycoidesmycoides  CTTAAACAAA TGTGATATGG TTGA...AGA TGAT...... GAAATGATCG
             Morale*  CTTAAACAAA ATTGATATGT TTAAAGATGA CGAAAGAGAT GAAATGGTTG
     Movipneumoniae*  CCTAAACAAA ATTGACTTAC TTGAAGGTGA AGAA...... GAAATGGTTG
         Mpneumoniae  CCTTTTCAAG TGTGACATTG CAAC...TGA TGAA...... GAAGTGCAAG
           Mpulmonis  CTTAAACAAA GTTGACATGC TTGAAGGTGA AGAT...... GAAATGATTG
      Mputrefaciens*  CTTAAATAAA TGTGATATGG TTGA...TGA TGAT...... GAAATGATCG
        Msalivarium*  CTTAAACAAA ATCGATATGT TCAAGCCAGA AGAAAGAGCC GAAATGGTTG
           Msynoviae  CCTAAACAAA TGTGACATGG TTGA...TGA CGAA...G.. .AAATGATTG
        Mverecundum*  CTTAAACAAA TGCGATATGT TAGAAGGTGA AGAA...G.. .AAATGATCG
          Udiversum*  CTTAAACAAA TGCGACTACA TGGA...CGA TGTT...... GAAATGCAAG
            Uparvum*  CTTAAACAAA TGTGATTTCA TGAC...AGA TCCA...... GATATGCAAG
        Uurealyticum  CTTAAATAAA TGTGATTTCA TGAC...AGA TCCA...... GATATGCAAG

                      101                                                150
          Aaxanthum*  ACTTAGTTGA AATGGAAGTT CGTGAATTAT TAAGCGAATA TGATTTCCCA
          Alaidlawii  ACTTAGTTGA AATGGAAGTT AGAGAATTAT TATCAGAATA TGATTTCCCA
           Amodicum*  ACTTAGTAGA AATGGAAGTA AGAGAATTAC TTTCAGAATA CGATTTCCCA
         Magalactiae  ATCTTGTTGA AATGGAAGTT CGTGAATTAC TTACAAAATA TGGCTTTGAT
       Malkalescens*  GTTTAGTTGA AATGGATATC CGTGACTTAT TAAACCAATA CAAATTTGAT
              Malvi*  AATTAGTTGC AGAAGAAGTT AAAGATCTAT TAAAATCTTA TGGATTTGAT
           Marginini  GTTTAGTTGA AATGGATATC CGTGGATTAC TAAACGAATA TGGATTTGAT
    Mbovigenitalium*  ACCTAGTTGA AATGGAAGTT CGTGAACTTC TATCAAAATA CGGTTTTGAT
        Mbovirhinis*  AATTAGTTGA ATTAGAAATT CGTGGTCTTC TTTCAGAATA TGGATTTGAT
              Mbovis  ACCTTGTTGA AATGGAAGTT CGTGAATTAC TTACAAAATA TGGCTTTGAC
          Mbovoculi*  ACCTTGTTGA GGTTGAAATT CGTGATTTAC TTTCATCATA TGACTTTGAT
      Mcalifornicum*  ACCTAGTTGA AATGGAAGTT CGTGAACTTC TATCAAAATA TGGTTTCGAT
         Mcanadense*  GTTTAGTAGA AATGGATATC CGTGACTTAC TAAACGAATA TAAATTTGAT
              Mcanis  AATTAGTTGA ATTAGAAATT CGTGGTCTTC TTTCAGAATA CGGATTTGAC
      Mcapcapricolum  ATCTAGTTGA AATGGAAATT AGAGATCTAT TAACTGAATA TGACTTTGAT
Mcapcapripneumoniae*  ATCTAGTTGA AATGGAAATT AGAGATCTAT TAACTGAATA TGACTTTGAT
       Mconjunctivae  ATTTAGTTGA AGTTGAAATT AGAGAATTAT TATCTTCATA CGACTTTGAC
            Mdispar*  ACCTTGTTGA AGTTGAAATT CGTGAACTTC TTTCTTCATA TGACTTCGAT
         Mfermentans  AACTTGTTGA AATGGAAGTT CGTGAATTAC TTTCAAAATA TGGATTTGAC
        Mgallinarum*  AACTTGTTGA AATGGAAGTT CGTGACTTAT TAAGCAAATA CGGATTTGAC
      Mgallisepticum  AATTAGTTGA AATGGAAGTT AGAGATCTTC TTAAATCTTA CGGATTTGAT
            Mgateae*  GTTTAGTAGA AATGGATATC CGTGATTTAC TAAACGAATA CAAATTCGAT
         Mgenitalium  AACTTGTTGC TGAAGAAGTA CGTGATCTGT TAACTTCCTA TGGTTTTGAT
            Mhominis  GACTAGTAGA AATGGACGTA AGAAGCCTTC TATCAGAATA TGGTTTTGAT
      Mhyopneumoniae  ATTTAGTTGA GGTCGAAATT CGCGAACTTC TTTCTTCTTA TGATTTTGAT
         Mhyorhinis*  ACTTAGTTGA AGTTGAAGTT AGAGAATTAT TAAGCTCATA TGACTTTGAC
           Mimitans*  AATTAGTTGA AATGGAAGTT AGAGACCTTC TTAAATCTTA CGGATTTGAT
        Miowae_NFUN*  GTCTAGTTGA AATGGAAATT AGAGAATTAT TAAAATCTTA TGGTTTTGAT
           Mleachii*  ATCTAGTTGA AATGGAAATT AGAGATCTAT TAACTGAATA TGACTTTGAC
       Mmeleagridis*  AATTAGTTGA AATAGAAGTT AGAGACTTAT TAAGCAAATA TGGTTTTGAC
   Mmycoidescapri_Y*  ATCTAGTTGA AATGGAAATT AGAGATCTAT TAACTGAATA CGACTTTGAT
   Mmycoidesmycoides  ATCTAGTTGA AATGGAAATT AGAGATCTAT TAACTGAATA CGACTTTGAC
             Morale*  GACTTGTTGA AATGGATATT CGTGCATTAT TATCAGAATA TGGTTTCGAC
     Movipneumoniae*  ACCTTGTTGA GGTTGAAATT CGTGAACTTC TTTCTTCATA TGATTTTGAC
         Mpneumoniae  AGTTAGTAGC AGAAGAGGTA CGTGACTTAT TAACTTCTTA CGGCTTTGAT
           Mpulmonis  AGCTAGTTGA ACTTGAAATT AGATCATTAC TTTCAGAATA TGGTTTTGAT
      Mputrefaciens*  ATCTAGTTGA AATGGAAATC AGAGATCTAT TAACTGAATA CGACTTTGAT
        Msalivarium*  AAATGGTTGA AATGGACATT CGTGACTTAT TAAACAAATA CGACTTTGAT
           Msynoviae  GGCTTGTTGA AATGGAAATT CGTGATCTAT TATCAGAATA CGGATTTGAC
        Mverecundum*  AATTAGTAGA AATGGAAATT CGTTCACTTC TTTCAGAATA CGGATTTGAC
          Udiversum*  ACCTTGTAGA AATGGAAGTT CGTGAATTAT TATCTAAATA TGGATTTGAT
            Uparvum*  ATCTTGTTGA AATGGAAGTT CGTGAATTAT TATCTAAATA TGGATTTGAT
        Uurealyticum  ATCTTGTTGA AATGGAAGTT CGTGAATTAT TAACTAAATA TGGATTTGAT

                      151                                                200
          Aaxanthum*  GGCGATGACA TTCCTGTTAT CCGTGGATCA GCTTTCCAAG CTTTACAAGG
          Alaidlawii  GGAGATGATA TTCCAGTAAT TAAAGGATCT GCTTTAGGCG CTTTAGAAGG
           Amodicum*  GGTGATGACA TTCCAGTTAT CCGTGGATCA GCACTTAAAG CATTAGAAGG
         Magalactiae  GGTGACAACA CTCCATTCGT ACGTGGTTCA GCTTTACAAG CTTTACAAGG
       Malkalescens*  GGGGATAACA CTCCAGTTAT TGCTGGTTCA GCACTAAAAG CTTTACAAGG
              Malvi*  GGTGACAATA CCCCAATTAT TCATGGTTCT GCTCTTGGAG CTTTAAATGG
           Marginini  GGAGATAACA CACCAGTTAT CGCTGGTTCA GCTCTAAAAG CATTACAAGG
    Mbovigenitalium*  GGCGACAACA CTCCATTTAT CCGTGGATCA GCTGCTAAAG CTTTAGCTGG
        Mbovirhinis*  GGAGATAATG CTCCAATTAT CCGTGGATCA GCTTCAGAGG CTTTAGCAGG
              Mbovis  GGTGACAATA CACCATTTGT TCGTGGTTCA GCTCTACAAG CTTTACAAGG
          Mbovoculi*  GGAGACAACA CACCTATCGT TCGTGGTTCA GCAAAATTAG CTCTTGAAGG
      Mcalifornicum*  GGTGACAATA CTCCATTCGT ACGTGGATCA GCTGCTAAAG CATTAGCAGG
         Mcanadense*  GGTGACAACA CTCCAGTTAT TGCTGGTTCA GCTTTAAAAG CTTTACAAGG
              Mcanis  GGAGATAACG CTCCAATTAT CCGTGGATCA GCTTCAGAAG CTTTAGCTGG
      Mcapcapricolum  GGAGAAGGAG CACCAGTTAT TAGAGGTTCA GCTTTAGGAG CATTAAATGG
Mcapcapripneumoniae*  GGAGAAGGAG CACCAGTTAT TAGAGGTTCA GCTTTAGGAG CATTAAATGG
       Mconjunctivae  GGTGAAAATA CACCAATTAT TCGTGGTTCA GCTCGTGGAG CACTTGAAGG
            Mdispar*  GGTGATAACA CTCCAATTAT TCGTGGTTCT GCTCGTGGTG CCCTTGAAGG
         Mfermentans  GGAGACAACA CTCCAGTTAT CCGTGGTTCA GCTTTAGAAG CTCTTAAAGG
        Mgallinarum*  GGTGACAATG CTCCTATTAT TAAAGGTTCA GCATTAGAAG CTCTTAAAGG
      Mgallisepticum  GGTGATAACA CTCCAGTAAT CAGAGGTTCT GCTTTAGGTG CTCTTAATGG
            Mgateae*  GGTGACAACA CTCCTGTTAT CGCTGGTTCA GCTTTAAAAG CTTTACAAGG
         Mgenitalium  GGTAAGAACA CTCCTATTAT TTATGGCTCA GCTTTAAAAG CATTGGAAGG
            Mhominis  GGTGACAATG CTCCTATTAT TGCTGGTTCA GCTCTTAAAG CATTACAAGG
      Mhyopneumoniae  GGCGATAATA CTCCAATTAT TCGGGGATCT GCTCGTGGGG CCCTTGAAGG
         Mhyorhinis*  GGAGACAATA CTCCTATTGT TCGTGGATCT GCTAAAGGTG CTTTAGAAGG
           Mimitans*  GGTGATAACA CTCCAATCAT TAGAGGTTCA GCTTTAGGTG CTCTTAACGG
        Miowae_NFUN*  GGTGACAATG CTCCAATCAT CAAAGGTTCA GCTTTAAAAG GTCTTGAAGG
           Mleachii*  GGAGAAGGAG CACCAGTTAT TAGAGGTTCA GCTTTAGGAG CATTAAATGG
       Mmeleagridis*  GGTGATAATA CTCCAATTAT TCGTGGTTCA GCTAAATTAG CCTGTGAAGG
   Mmycoidescapri_Y*  GGAGAAGGAG CACCAGTTAT TAGAGGTTCA GCTTTAGGAG CATTAAATGG
   Mmycoidesmycoides  GGAGAAGGAG CACCAGTTAT TAGAGGTTCA GCTTTAGGAG CATTAAATGG
             Morale*  GGAGACAATG CGCCAATTAT CGCTGGTTCT GCTCTTAAAG CATTACAAGG
     Movipneumoniae*  GGAGACAACA CCCCAATAAT CCGTGGTTCA GCTCGTGGTG CTCTTGAAGG
         Mpneumoniae  GGCAAGAACA CCCCTATTAT TTATGGTTCT GCACTTAAAG CGCTTGAAGG
           Mpulmonis  GGAGACAAAA CTCCAATTAT CAAAGGTTCA GCTTTAAAAG CTCTTGAAGG
      Mputrefaciens*  GGAGAAGGAG CACCAGTTAT TAGAGGTTCA GCTTTAGGAG CATTAAATGG
        Msalivarium*  GGTGACAATA CTCCTATTAT TGCTGGTTCA GCATTAAAAG CATTACAAGG
           Msynoviae  GGAGACAACG CTCCTATCGT TAGAGGATCA GCTCTTAAAG CACTTGAAGG
        Mverecundum*  GGAGACAATG CTCCAATTAT CCGTGGTTCA GCTTTAAAAG CTCTTGAAGG
          Udiversum*  GGAGACAACA CTCCTGTAAT TCGTGGTTCA GGTCTTCGTG CTCTTGAAGG
            Uparvum*  GGCGATAACA CACCAGTTAT TCGTGGTTCA GGTCTTAAGG CTTTAGAAGG
        Uurealyticum  GGCGATAACA CGCCAGTTAT CCGTGGTTCA GGTCTTAAAG CTTTAGAGGG

                      201                                                250
          Aaxanthum*  TGACGCTAAA TGGACTGGAA AAATCTTAGA ATTAATGGAT GCTGTTGACT
          Alaidlawii  TAAACCAGAA TGGGTTGCTA AAGTTGAAGA ATTAATGGAT GCAGTTGATG
           Amodicum*  TGACGCAGCA TATTCAGAAA AAATCTTTGA ATTAATGGCA GCAGTTGATT
         Magalactiae  TAAACCAGAA TACGAAGAAA ACATTCTTGA ATTAATGAAT GCAGTTGACA
       Malkalescens*  TGATCCTGCA TATGAAGAAC AAATTATGCA ATTAATGGAT GCAGTTGATA
              Malvi*  TGAAGCTCAA TGAGAAGAAA AAATTAAAGA ATTAATGAAA GCTGTTGACG
           Marginini  TGATGCAGAA TACGAAAATA AAATTATGGA ATTAATGGAA GCTGTTGACT
    Mbovigenitalium*  TGAAGCTCAA TGAGAAGAAA AAATTATGGA GTTAATGAAC GCTGTTGACA
        Mbovirhinis*  AAATCCAAAA TATGAAGAAA AAATTATGGA ATTAATGGAT GCTGTAGATA
              Mbovis  CAAACCAGAA TACGAAGAAA ACATTCTAGA ATTAATGAAT GCAGTTGACA
          Mbovoculi*  AAAACCTGAA TGAGAAGCTA AAATTCATGA ATTAATGGAT GCAGTTGATA
      Mcalifornicum*  CGAACCTCAA TGAGAAGAAA AAATTATGGA ATTAATGAAC GCTGTCGATA
         Mcanadense*  TGATCCAGTT TATGAAGAAA AAATTATGGA ATTAATGGAT GCTGTTGATA
              Mcanis  AAATGAAAAA TATGAAGCTA AAATTATGGA ATTAATGGAT GCTGTTGATT
      Mcapcapricolum  TGATTCAAAA TGAACTGGAG CAATTAATGA ATTAATGGCA GCAGTTGATG
Mcapcapripneumoniae*  TGATTCAAAA TGAACTGGAG CAATTAATGA ATTAATGGCA GCAGTTGATG
       Mconjunctivae  TAAACCAGAA TGAGAAGCAA AAATCATCGA ACTTATGGAT GCAGTTGATA
            Mdispar*  AAAACCTGAG TGGGAAGCAA AAGTGTTAGA ACTAATGGAT GCAGTTGATT
         Mfermentans  TAACAAAGAA TACGAAGACA AAATTATGGA ATTAATGAAT GCTGTTGACA
        Mgallinarum*  AAATCCAGAA TACGAAGAAA AAATTATGGA ATTAATGGAT GCAGTTGACA
      Mgallisepticum  TGAACCTGCA TGAGAAGAAA AAATTCATGA ACTAATGAAA GCAGTTGATG
            Mgateae*  TGATCCAGTT TATGAAGAAA AAATTATGGA ATTAATGGAA GCTGTTGACT
         Mgenitalium  TGATCCAAAG TGGGAGGCTA AGATCCATGA TTTGATTAAA GCAGTTGATG
            Mhominis  AGATCCAGAA TACGAAAAAG GTATTTTGGA ATTAATGGAT GCTGTTGATA
      Mhyopneumoniae  AAAACCTGAA TGGGAGGCAA AAGTACTTGA ATTGATGGAC GCAGTTGATT
         Mhyorhinis*  AAAACCAGAA TGAGAAGCAA AAATTCTTGA ATTAATGGAT GCAGTTGATA
           Mimitans*  TGAAGCTCAA TGAGAAGAAA AAATTCATGA ATTAATGAAA GCAGTGGATG
        Miowae_NFUN*  TGATGCTAAA TGAGAAGCTA AATTAGATGA ATTAATGGAT GCTGTAGATA
           Mleachii*  TGATTCAAAA TGAACTGGAG CAATTAATGA ATTAATGGCA GCAGTTGATG
       Mmeleagridis*  CGATGCTAAA TACGAAGAAA AAATTATGGA ATTAATGGAT ACAGTAGATT
   Mmycoidescapri_Y*  TGATTCAAAA TGAACTGGAG CAATTAATGA ATTAATGGCA GCAGTTGATG
   Mmycoidesmycoides  TGATTCAAAA TGAACTGGAG CAATTAATGA ATTAATGGCA GCAGTTGATG
             Morale*  TGATCCAAAA TATGAAAAAA ATGTTTTAGA ATTAATGGAT GCTGTTGATA
     Movipneumoniae*  AAAACCTGAA TGAGAAGCTA AAGTTCTTGA ACTAATGGAT GCAGTTGACT
         Mpneumoniae  TGATCCTAAG TGGGAAGCTA AGATCCATGA TTTAATGAAT GCAGTTGATG
           Mpulmonis  TAATCCTCAA TATGAAAAAA ATATTGAAGA ATTAATGGAT GCAGTTGACA
      Mputrefaciens*  TGATGCTAAA TGAGTTGGAG CAATTAATGA ATTAATGGCT GCAGTTGATG
        Msalivarium*  TGATCCAGAA TATGAAAAGA ATATTCTAGA ACTTATGGAT GCAGTAGACA
           Msynoviae  TGACGCAGTA TATGAAGACA AAATTTTGGA ATTAATGAAT GCTGTTGACA
        Mverecundum*  TGATGCTAAA TACGAAGATA AAGTTATGGA ACTTATGAAC GCTGTTGATT
          Udiversum*  AGATCCAGTT TGAGAAGCTA AGATTGATGA ATTAATGGAC GCAGTTGATA
            Uparvum*  AGATCCAGTT TGAGAAGCAA AAATTGATGA ATTAATGGAC GCAGTTGATT
        Uurealyticum  CGACCCAGTA TGAGAAGCTA AAATTGATGA ATTAATGGAT GCAGTTGACT

                      251                                                300
          Aaxanthum*  CATATATCGA TAACCCAGTT AGAGATACTG ACAAACCA.T TCTTAATGCC
          Alaidlawii  CATACATCGA TACTCCATTA CGTGCTACTG ACAAACCA.T TTATGATGCC
           Amodicum*  CATACATCGA CACACCAGCA AGACCAGTTG ACAAACCA.T TCTTAATGCC
         Magalactiae  CATGAATCGA AACACCTGTT AAAGACTTTG AAAAACCA.T TCTTAATGGC
       Malkalescens*  GTTATGTTGA AGAACCAGTT CGTGAAACTG AAAAACCA.T TTTTAATGGC
              Malvi*  AAACAATTCC TGATCCTGTT CGTGACACTG ATAAACCA.T TCTTATTACC
           Marginini  CATACATCGA AGAACCAAAA CGTGAAACAG AAAAACCA.T TCTTAATGGC
    Mbovigenitalium*  CATGAATCGA AACTCCTATT AAAGAATTCG ACAAACCA.T TCTTAATGGC
        Mbovirhinis*  CATACATTGA AACTCCAGTT AAAGAATTTG AAAAACCA.T TCTTAATGGC
              Mbovis  CATGAATCGA AACTCCTGTT AAGGACTTTG AAAAACCA.T TCTTAATGGC
          Mbovoculi*  CTTGAATCGA CTCACCTGTA CGTGAAATGG ACAAACCA.T TTTTAATGGC
      Mcalifornicum*  CTTGAATCGA AACACCTGTT AAAGAATTTG ACAAACCA.T TCTTAATGGC
         Mcanadense*  CATATATTGA AGAACCAAAA CGTGAAACAG AAAAACCA.T TCTTAATGGC
              Mcanis  CATACATTGA AACACCAGTT AAAGAATTTG ACAAACCA.T TCTTAATGGC
      Mcapcapricolum  AATACATCCC AACTCCACAA AGAGACGCTG ATAAAACT.T TCTTAATGCC
Mcapcapripneumoniae*  AATACATCCC AACTCCACAA AGAGATGCTG ATAAAACT.T TCTTAATGCC
       Mconjunctivae  ATTACATTGA CTCACCAGCT CGTGAGATGG ACAAACCA.T TCTTAATGGC
            Mdispar*  CTTATATCGA CTCACCAGTG CGGGAAATGG ACAAACCT.T TCCTAATGGC
         Mfermentans  CATGGATTCA AACTCCAGTT AAAGAATTCG ACAAACCA.T TCTTAATGGC
        Mgallinarum*  ACTACATCGA AACTCCAGTT AAAGACTTCG AAAAACCA.T TCTTAATGGC
      Mgallisepticum  AATACATCCC AACTCCTGAC CGTGAAGTTG ATAAACCA.T TTTTATTACC
            Mgateae*  CATACATCGA AGAACCAAAA CGTGAAACAG AAAAACCA.T TCTTAATGGC
         Mgenitalium  AATGGATTCC AACTCCTACA CGTGAAGTAG ATAAACCT.T TCTTATTAGC
            Mhominis  CATACATCGA AGAACCAAAA CGTGAAACAG ACAAACCA.T TCTTAATGGC
      Mhyopneumoniae  CTTATATTGA CTCACCTGTT CGGGAAATGG ATAAACCC.T TTTTGATGGC
         Mhyorhinis*  CTTACATTGA CTCACCAGTT AGAGAATTAG ACAAACCA.T TCTTAATGGC
           Mimitans*  ATTACATTCC AACTCCTGAT CGTGAAGTTG ATAAACCA.T TTTTATTACC
        Miowae_NFUN*  GCTACATCCC AGCTCCTGAA AGAGATACTG ATAAACCT.T TCTTATTAGC
           Mleachii*  AATACATCCC AACTCCACAA AGAGATGCAG ATAAAACT.T TCTTAATGCC
       Mmeleagridis*  CATGAATTGA AACTCCTGTT AAAGAATTTG ACAAACCA.T TCTTAATGGC
   Mmycoidescapri_Y*  AATACATCCC AACTCCACAA AGAGATGCTG ATAAAACT.T TCTTAATGCC
   Mmycoidesmycoides  AATACATCCC AACTCCACAA AGAGATGCTG ATAAAACT.T TCTTAATGCC
             Morale*  AATATATCGA TGAACCTGTT AGAGAAATCG ACAAACCA.T TCTTAATGGC
     Movipneumoniae*  CTTACATTGA CTCCCCAGTT CGTGAAATGG ACAAACCA.T TCTTAATGGC
         Mpneumoniae  A.TGGATTCC AACTCCTGAA CGTGAAGTGG ACAAACCCGT TCTTGTTGGC
           Mpulmonis  ATTACATTGA AACTCCAGTT AAAGAACTAG ATAAACCT.T TCTTACTAGC
      Mputrefaciens*  AATACATTCC AACTCCTCAA AGAGAGTCTG ATAAAACT.T TCTTAATGCC
        Msalivarium*  CATACATTGA TGAACCTACT CGTGATAAAG ATAAACCA.T TCTTAATGGC
           Msynoviae  CATACATTGA AAACCCAGTT AAAGAACTAG ACAAACCA.T TCTTAATGGC
        Mverecundum*  CATACATTGA AACACCAGTT AAAGAATTCG ACAAACCA.T TCTTAATGGC
          Udiversum*  CTTGAATTCC ATTACCAGAA CGTGATACTG ACAAACCA.T TCTTACTTGC
            Uparvum*  CATGAATTCC ATTACCAGAA CGTAGTACTG ACAAACCA.T TCTTATTAGC
        Uurealyticum  CATGAATTCC ATTACCAGAA CGTAGTACTG ACAAACCA.T TCTTATTAGC

                      301                                                350
          Aaxanthum*  AGTTGAAGAC GTGTTTACAA TTACAGGACG TGGAACAGTT GCTACTGGAC
          Alaidlawii  AGTTGAAGAC GTATTCACAA TTACAGGTCG TGGTACAGTT GCTACAGGAC
           Amodicum*  AGTTGAAGAC GTATTTACAA TTACAGGACG TGGAACTGTA GCAACAGGAC
         Magalactiae  AGTTGAAGAC GTTTTCACAA TTTCAGGTCG TGGAACAGTT GCTACAGGTC
       Malkalescens*  AATTGAAGAT GTTTTCACAA TTACAGGACG TGGAACTGTT GCAACTGGTA
              Malvi*  GATTGAAGAT GTTATGACCA TCACTGGTCG TGGAACTGTT GTTACTGGAC
           Marginini  AATCGAAGAC GTTTTCACAA TTACAGGTCG TGGAACAGTT GCAACAGGTA
    Mbovigenitalium*  AGTTGAAGAC GTATTTACAA TTTCAGGTCG TGGTACAGTT GCTACAGGTC
        Mbovirhinis*  TGTTGAAGAC GTTTTCACAA TTACAGGACG TGGAACTGTT GCAACAGGAC
              Mbovis  TGTTGAAGAC GTTTTCACAA TTTCAGGTCG TGGTACAGTT GCTACAGGTC
          Mbovoculi*  AGTTGAAGAC GTTTTCACAA TTACTGGTCG TGGAACTGTT GCAACTGGTA
      Mcalifornicum*  TGTTGAAGAT GTTTTCACAA TTTCAGGTCG TGGTACAGTT GCTACAGGAC
         Mcanadense*  TATTGAAGAT GTTTTCACAA TTACTGGTCG TGGAACAGTT GCAACTGGTA
              Mcanis  TGTTGAAGAC GTTTTCACAA TTACAGGACG TGGAACTGTT GCTACAGGAC
      Mcapcapricolum  AGTTGAAGAT GTGTTTACAA TTACTGGACG TGGAACTGTT GCAACAGGAC
Mcapcapripneumoniae*  AGTTGAAGAT GTGTTTACAA TTACTGGACG TGGAACTGTT GCAACAGGAC
       Mconjunctivae  AGTTGAAGAT GTCTTTACTA TTACAGGTAG AGGGACTGTT GCAACCGGTA
            Mdispar*  AGTCGAAGAT GTTTTCACCA TTACAGGACG GGGAACCGTT GCAACTGGTA
         Mfermentans  TGTTGAAGAC GTTTTCACAA TTACAGGTCG TGGTACAGTT GCTACAGGAC
        Mgallinarum*  TGTTGAAGAC GTTTTCACAA TTACAGGTCG TGGTACAGTT GCTACAGGTC
      Mgallisepticum  AATCGAAGAT ACTATGACAA TTACTGGTCG TGGTACTGTA GTAACTGGTA
            Mgateae*  TATCGAAGAC GTTTTCACAA TTACAGGACG TGGAACAGTT GCAACAGGTA
         Mgenitalium  AATTGAAGAT ACGATGACCA TTACTGGTAG AGGTACAGTT GTTACAGGAA
            Mhominis  TGTAGAAGAC GTATTTACAA TCACTGGTCG TGGAACTGTT GCAACTGGTA
      Mhyopneumoniae  CGTTGAGGAT GTTTTTACAA TTACAGGACG TGGAACCGTG GCAACGGGAA
         Mhyorhinis*  AGTTGAAGAC GTTTTCACAA TTACAGGTAG AGGAACAGTT GCTACAGGTA
           Mimitans*  AATTGAAGAC ACTATGACAA TTACTGGTCG TGGTACTGTT GTAACTGGTA
        Miowae_NFUN*  TGTTGAAGAC GTTATGACAA TTACAGGTCG TGGTACTGTT GTAACTGGTA
           Mleachii*  AGTTGAAGAT GTATTTACAA TTACTGGACG TGGAACTGTT GCAACAGGAC
       Mmeleagridis*  TGTTGAAGAC GTATTTACCA TTACTGGTCG TGGAACAGTT GCAACAGGTC
   Mmycoidescapri_Y*  AGTTGAAGAC GTATTTACAA TTACTGGACG TGGAACTGTT GCAACAGGAC
   Mmycoidesmycoides  AGTTGAAGAC GTATTTACAA TTACTGGACG TGGAACTGTT GCAACAGGAC
             Morale*  TGTTGAAGAC GTATTCACCA TTACAGGTCG TGGTACTGTT GCTACAGGTA
     Movipneumoniae*  AGTTGAAGAC GTCTTTACCA TTACAGGTCG TGGAACTGTT GCTACTGGTA
         Mpneumoniae  AATCGAAGAC ACCATGACGA TTACTGGCCG TGGTACCGTG GTTACCGGTC
           Mpulmonis  TGTTGAAGAC GTTTTCACAA TTACAGGTAG AGGAACTGTT GCAACAGGTA
      Mputrefaciens*  AGTTGAAGAT GTATTTACAA TTACTGGGCG TGGAACTGTT GCTACTGGAC
        Msalivarium*  TGTAGAAGAC GTATTTACAA TTACTGGTCG TGGAACTGTT GCTACTGGTA
           Msynoviae  TGTTGAAGAC GTTTTCACAA TTACAGGACG TGGAACTGTT GCTACAGGAC
        Mverecundum*  AGTTGAAGAC GTATTTACAA TTACAGGACG TGGAACAGTT GCTACAGGTC
          Udiversum*  AATTGAAGAC GTATTTACAA TTTCAGGTCG TGGTACAGTT GTTACTGGAC
            Uparvum*  AATTGAAGAT GTATTCACAA TTTCAGGACG TGGTACAGTA GTAACTGGAC
        Uurealyticum  AATTGAAGAC GTATTTACAA TTTCAGGACG TGGTACAGTT GTAACTGGAC

                      351                                                400
          Aaxanthum*  GTGTTGAACG TGGACAAGTT AAAGTTGGTG ATGCTGTTGA TATCATCGGT
          Alaidlawii  GTGTTGATCG TGGTATCGTT AAAGTTGGTG ACCAAGTTGA AATCGTTGGT
           Amodicum*  GTGTTGAAAG AGGACAAGTT AAAGTTGGAG ACGCAGTTGA AATCGTTGGT
         Magalactiae  GTGTTGAACG TGGTAGATTA AGCTTAAACG AAGAAGTTGA AATCGTAGGT
       Malkalescens*  GAGTTGAACG TGGTGTTTTA ACTCTAAACG AAGAAGTTGA AATCGTTGGA
              Malvi*  GTGTAGAACG TGGTACTTTA CATCTTAATG ATGAAGTTGA AATTATTGGA
           Marginini  GAGTTGAACG TGGTGTTTTA ACTCTTAACG AAGAAGTTGA AATCGTTGGT
    Mbovigenitalium*  GTGTTGAACG TGGTAGATTA AACTTAAACG AAGAAGTTGA AATCGTTGGT
        Mbovirhinis*  GTGTAGAACG TGGAACTTTA AAATTAAACG ATGAAGTTGA AATCGTTGGA
              Mbovis  GTGTTGAACG TGGTAGATTA AGCTTAAACG AAGAAGTTGA AATTGTAGGT
          Mbovoculi*  AAGTTGAACG TGGACAAGTT AAATTAAATG AAGAAGTTGA AATTATCGGA
      Mcalifornicum*  GTGTTGAACG TGGTAAACTT AACCTTAACG AAGAAGTTGA AATTGTAGGT
         Mcanadense*  GAGTTGAACG TGGTGTTCTA ACATTAAACG AAGAAGTTGA AATTGTTGGT
              Mcanis  GTGTTGAACG TGGAACATTA AAATTAAACG ATGAAGTTGA AATCGTTGGA
      Mcapcapricolum  GTGTTGAACG TGGAACTGTT AAAGTAAACG AAGAAGTTGA AATTATTGGA
Mcapcapripneumoniae*  GTGTTGAACG TGGAACTGTT AAAGTAAACG AAGAAGTTGA AATTATTGGA
       Mconjunctivae  AGGTTGAAAG AGGACAAGTT AAACTAAACG AAGAAGTTGA AATCGTTGGA
            Mdispar*  AAGTTGAGCG TGGGCAAGTT AAGCTAAATG AAGAAGTTGA AATTGTTGGT
         Mfermentans  GTGTTGAACG TGGAAGATTA AACCTTAACG AAGAAGTTGA AATTGTTGGT
        Mgallinarum*  GTGTTGAACG TGGAAAATTA AGCCTTAACG AAGAAGTTGA AATCGTTGGT
      Mgallisepticum  GAGTTGAACG TGGTCAACTT AAAGTTGGTG AAGAAGTTGA AATCGTTGGT
            Mgateae*  GAGTTGAACG TGGTGTTCTA ACACTAAACG AAGAAGTTGA AATCGTTGGA
         Mgenitalium  GAGTTGAAAG AGGTGAACTC AAAGTAGGTC AAGAAGTTGA AATTGTTGGT
            Mhominis  GAGTTGAACG TGGTGTTTTA CAATTAAACG AAGAAGTTGA AATTGTTGGA
      Mhyopneumoniae  AAGTTGAAAG AGGTCAAGTT AAACTAAACG AAGAAGTGGA AATTGTGGGT
         Mhyorhinis*  AAGTTGAAAG AGGACAAGTT AAATTAAACG AAGAAGTTGA AATTGTTGGA
           Mimitans*  GAGTTGAACG TGGTCAACTT AAGGTTGGTG AAGAAGTTGA AATCGTTGGT
        Miowae_NFUN*  GAGTTGAAAG AGGTACTTTA AAATTAAACG ATGAAGTTGA AATCGTTGGT
           Mleachii*  GTGTTGAACG TGGAACTGTT AAAGTAAACG AAGAAGTTGA AATTATTGGA
       Mmeleagridis*  GTGTTGAAAG AGGAAGATTG ACTCTTAATG AAGAAGTTGA AATTGTTGGT
   Mmycoidescapri_Y*  GTGTTGAACG TGGAACTGTA AAAGTAAACG AAGAAGTTGA AATTATTGGA
   Mmycoidesmycoides  GTGTTGAACG TGGAACTGTA AAAGTAAACG AAGAAGTTGA AATTATTGGA
             Morale*  GAGTTGAAAG AGGTGTTCTT CAAATTAACG AAGAAGTTGA AATTGTTGGA
     Movipneumoniae*  AAGTTGAAAG AGGACAAGTT AAACTAAATG AAGAGGTTGA AATTGTCGGT
         Mpneumoniae  GGGTTGAACG TGGTGAATTG AAAGTAGGTC AAGAAATTGA AATCGTTGGT
           Mpulmonis  AAGTTGAAAG AGGACAATTG AACATTAACT CTGAAGTTGA AATTGTTGGA
      Mputrefaciens*  GTGTTGAACG TGGAACAGTT AAAGTAAATG AAGAAGTTGA AATCATTGGA
        Msalivarium*  GAGTAGAACG TGGTACATTA CATCTAAATG ATGAAGTTGA AATCGTTGGT
           Msynoviae  GTGTAGAACG TGGAAGATTA ACACTTAACG AAGAAGTTGA AATTGTTGGT
        Mverecundum*  GTGTAGAACG TGGAACACTT AAATTAAACG ATGAAGTTGA AATCGTTGGA
          Udiversum*  GTGTTGAACG TGGTACATTA AAGATCAATG ATGAAGTTGA AATCGTAGGT
            Uparvum*  GTGTTGAACG TGGTGTATTA AAAGTTAATG ATGAGGTTGA AATTGTTGGT
        Uurealyticum  GTGTTGAACG TGGTACATTA AAAGTTAATG ATGAAGTTGA AATCGTTGGT

                      401                                                450
          Aaxanthum*  ATTAAAGATA CTAAAGGAAC AACAGT...T ACAGGTGTTG AAATGTTTAG
          Alaidlawii  ATTACTGATA CTAAAACTAC AACTGT...T ACAGGTGTAG AAATGTTTAG
           Amodicum*  ATTAAAGATA CAAAAACAAC AACAGT...T ACAGGTGTTG AAATGTTTAG
         Magalactiae  CTTAAACCAA ...CAAAGAA AACTGTTGTT ACAGGTATTG AAATGTTCAG
       Malkalescens*  CTAAAACCAA ...CCAAAAA AACAGTTGTT ACTGGAATTG AAATGTTCAG
              Malvi*  TTAGGAGATA ...CATTTAA ATCTGTTGTT ACAGGAATTG AAATGTTTAG
           Marginini  CTAAAACCAA ...CCAAGAA AACAGTTGTT ACTGGTATTG AAATGTTCAG
    Mbovigenitalium*  CTAAAACAAA ...CCAAAAA AACTGTTGTT ACAGGTATGG AAATGTTTAG
        Mbovirhinis*  CTTAAAGCTA ...CTAAGAA AACAGTTGTT ACTGGAATTG AAATGTTCCG
              Mbovis  CTTAAACCAA ...CAAAGAA AACAGTTGTT ACAGGTATTG AAATGTTCAG
          Mbovoculi*  TTTAACAACG AACCTAAAAA AACTGTTGTT ACCGGAATTG AAATGTTTAA
      Mcalifornicum*  CTAAAAGCTA ...CAAAGAA AACTGTTGTT ACAGGTATGG AAATGTTTAG
         Mcanadense*  CTAAAACCAA ...CCAAGAA AACAGTTGTT ACTGGTATTG AAATGTTTAG
              Mcanis  TTAAAAGCTA ...CTAAAAA AACAGTTGTT ACAGGAATTG AAATGTTCCG
      Mcapcapricolum  TTAAAAGAAG AACCAACTAA AACTGTTGTT ACTGGATTAG AAATGTTTAG
Mcapcapripneumoniae*  TTAAAAGAAG AACCAACTAA AACTGTTGTT ACTGGATTAG AAATGTTTAG
       Mconjunctivae  TATAAACCAG AACCTAAAAA AACTGTTATT ACTGGAATTG AAATGTTTAA
            Mdispar*  TACCGTGCTG AGCCAAAAAA AACTGTTGTA ACCGGAATTG AAATGTTTAA
         Mfermentans  TTACACCCAA ...CTAAGAA AACTGTTGTT ACAGGTATGG AAATGTTCCG
        Mgallinarum*  TTAAAACCTA ...CTAAAAA AACTGTTGTT ACAGGTATGG AAATGTTCCG
      Mgallisepticum  ATTACTGACA ...CTAGAAA AGTAGTAGTA ACTGGTATTG AAATGTTCAG
            Mgateae*  CTAAAACCAA ...CAAAGAA AACAGTTGTT ACTGGTATTG AAATGTTCAG
         Mgenitalium  TTAAAACCAA ...TTAGAAA AGCAGTTGTT ACTGGAATTG AAATGTTCAA
            Mhominis  TTAAAACCAA ...CCAAGAA AACAGTTGTT ACTGGTATTG AAATGTTCCG
      Mhyopneumoniae  TATCGCGAAG AACCTAAAAA GACCGTAATC ACCGGAATTG AAATGTTTAA
         Mhyorhinis*  TATAAATCAG AACCTAAAAA AACAGTTGTT ACAGGTATTG AAATGTTCAA
           Mimitans*  ATTACTGACA ...CTAGAAA AGTAGTAGTA ACTGGTATCG AAATGTTCAG
        Miowae_NFUN*  ATTAAAGATA ...CTAGAAA AGCTGTAGTT ACTGGTATGG AAATGTTTAG
           Mleachii*  TTAAAAGAAG AACCAACTAA AACTGTTGTT ACTGGATTAG AAATGTTTAG
       Mmeleagridis*  TTAAAACCAA ...CTAAAAA AACTGTTGTT ACCGGTATGG AAATGTTCCG
   Mmycoidescapri_Y*  TTAAAAGAAG AACCAACTAA AACTGTTGTT ACTGGATTAG AAATGTTTAG
   Mmycoidesmycoides  TTAAAAGAAG AACCAACTAA AACTGTTGTT ACTGGATTAG AAATGTTTAG
             Morale*  CTTAAACCTA ...CCAAAAA AACTACCGTT ACTGGAATTG AAATGTTTAG
     Movipneumoniae*  TACCGTCCTG AACCTAAAAA AACAGTTGTA ACCGGAATTG AAATGTTTAA
         Mpneumoniae  TTACGTCCAA ...TCCGTAA AGCAGTTGTT ACCGGAATCG AAATGTTCAA
           Mpulmonis  TTTACAGAAA AACCTAAAAA AACAACTGTA ACAGGAATTG AAATGTTTAG
      Mputrefaciens*  TTAAAAGAAG AACCAACTAA AACAGTTGTT ACTGGATTAG AAATGTTCAG
        Msalivarium*  CTACGTCCAA ...CAATTAA AACTGTTGTT ACTGGAATTG AAATGTTCCG
           Msynoviae  CTAAAACCTA ...CCAAGAA AACTGTTGTT ACAGGAATCG AAATGTTTAG
        Mverecundum*  TTAAAACCTA ...CTAAGAA AACAGTTGTT ACAGGAATTG AAATGTTCCG
          Udiversum*  TTACGTGAAA ...CTCAAAA AACAGTTGTA ACTGGTATTG AAATGTTCAG
            Uparvum*  CTAAAAGACA ...CTCAAAA AACTGTTGTT ACAGGAATTG AAATGTTTAG
        Uurealyticum  TTAAAAGACA ...CTCAAAA AACTGTTGTT ACAGGAATTG AAATGTTTAG

                      451                                                500
          Aaxanthum*  AAAATTATTA GACTATGCAG AAGCTGGAGA CAACATTGGA GCATTATTAC
          Alaidlawii  AAAATTATTA GACCAAGCTG AAGCTGGAGA CAACATCGGT GCTTTATTAA
           Amodicum*  AAAATTATTA GACTATGCAG AAGCTGGAGA CAACATCGGT GCATTATTAC
         Magalactiae  AAAGAACTTA AAAGAAGCTC AAGCTGGTGA CAACGCAGGT TTATTACTTC
       Malkalescens*  AAAGAACTTA AAAGAAGCGC AAGCTGGAGA TAATGCTGGT TTATTATTAC
              Malvi*  AAAAGAATTA GATGAAGCTC GAGCTGGAGA TAATGCTGGT ATTTTACTTC
           Marginini  AAAGAACTTA AAAGAAGCTC AAGCTGGAGA TAACGCTGGT TTATTACTAC
    Mbovigenitalium*  AAAAAACCTT AAAGAAGTTC AAGCTGGTGA CAACGCAGGT CTATTGCTAC
        Mbovirhinis*  TAAAAACCTT AAAGAAGCTT TGGCTGGTGA TAATGCAGGA TTATTACTTC
              Mbovis  AAAGAACTTA AAAGAAGCTC AAGCAGGTGA CAACGCAGGT CTATTACTTC
          Mbovoculi*  CAAAAACTTA CAATCAGCTA TGGCAGGGGA CAACGCTGGT GTTCTACTCC
      Mcalifornicum*  AAAAAACCTT AAAGAAGTTC AAGCTGGTGA CAATGCCGGA CTACTTCTAC
         Mcanadense*  AAAGAATCTA AAAGAAGCCC AAGCTGGAGA TAACGCTGGT TTATTATTAC
              Mcanis  TAAAAACCTT AAAGAAGCAC AAGCAGGAGA TAACGCTGGA TTATTACTTC
      Mcapcapricolum  AAAACTACTT GATTTTGCTG TGGCTGGAGA TAATGTTGGA GCATTATTAC
Mcapcapripneumoniae*  AAAACTACTT GATTTTGCTG TGGCTGGAGA TAATGTTGGA GCATTATTAC
       Mconjunctivae  CAAAAATCTT CAATCAGCAA TGGCTGGAGA CAACGCCGGA GTTCTTTTAC
            Mdispar*  CAAAAACCTT CAATCCGCAA TGGCAGGGGA CAATGCTGGT GTGCTTCTCC
         Mfermentans  TAAAAACCTT AAAGAAGTTC AAGCTGGTGA CAACGCTGGT TTATTACTTC
        Mgallinarum*  TAAAAACCTT AAAGAAGTTC AAGCCGGTGA CAACGCTGGT TTATTACTTC
      Mgallisepticum  AAAAGAACTA GATGCTGCTA TGGCTGGTGA CAACGCTGGG ATCTTACTTC
            Mgateae*  AAAGAACTTA AAAGAAGCTC AAGCTGGTGA TAATGCTGGT TTATTATTAC
         Mgenitalium  AAAGGAACTT GATTCAGCAA TGGCTGGTGA CAATGCTGGG GTATTATTAC
            Mhominis  TAAGAACTTA AAAGAAGCAC AAGCCGGAGA TAACGCTGGA TTATTGCTAC
      Mhyopneumoniae  TAAAAATCTT CAAACTGCGA TGGCTGGAGA TAATGCCGGT GTTCTCCTCC
         Mhyorhinis*  CAAAAACTTA CAATCAGCAA TGGCTGGAGA TAATGCCGGA GTTCTTTTAA
           Mimitans*  AAAAGAATTA GATGCTGCTA TGGCTGGTGA TAATGCTGGT ATCTTACTTC
        Miowae_NFUN*  AAAACAATTA GATGAAGTTA GAGCTGGTGA CAACGCTGGT TTATTATTAA
           Mleachii*  AAAACTACTT GATTTTGCTG TGGCTGGAGA TAATGTTGGA GCATTATTAC
       Mmeleagridis*  TAAAAATCTT AAAGAAGTAC AAGCAGGTGA TAATGCCGGT TTATTACTTC
   Mmycoidescapri_Y*  AAAACTACTT GATTTTGCTG TAGCTGGAGA TAATGTTGGA GCATTATTAC
   Mmycoidesmycoides  AAAACTACTT GATTTTGCTG TAGCTGGAGA TAATGTTGGA GCATTACTAC
             Morale*  AAAGAATCTT AAACAAGCTC AAGCTGGTGA CAATGCTGGT TTATTACTTC
     Movipneumoniae*  CAAAAACCTT CAATCTGCAA TGGCTGGAGA TAATGCCGGA GTTCTTCTTC
         Mpneumoniae  AAAGGTTCTT GATTCAGCAA TGGCTGGGGA CAACGCTGGG GTATTACTCC
           Mpulmonis  AAAAAACCTA AAAGAAGCTC AAGCTGGTGA TAACGCTGGT TTACTTCTTA
      Mputrefaciens*  AAAACTGTTA GACTTTGCTG AAGCTGGAGA TAATGTAGGA GCACTATTAC
        Msalivarium*  TAAAAATTTA AAAGAAGCTC AAGCTGGAGA TAATGCAGGA CTTTTACTAC
           Msynoviae  AAAAAACCTA AAAGAAGCTC TAGCTGGAGA TAACGCTGGA TTGCTTCTTC
        Mverecundum*  TAAAAACCTT AAAGAAGCTC AAGCAGGGGA CAACGCTGGA TTATTACTTC
          Udiversum*  AAAACAATTA GACCAAGCAC AAGCTGGAGA TAATGCTGGT ATCTTATTAC
            Uparvum*  AAAATCATTA GATCAAGCTG AAGCTGGTGA TAATGCTGGT ATTTTATTAC
        Uurealyticum  AAAATCATTA GATCAAGCTG AAGCTGGAGA TAATGCTGGT ATTTTATTAC

                      501                                                550
          Aaxanthum*  GTGGTGTTTC TCGTGATGAC GTTGAACGTG GACAAGTATT AGCTAAACCT
          Alaidlawii  GAGGTGTTGA TCGTGAAGGT GTAGAACGTG GTCAAGTATT ATCAAAACCA
           Amodicum*  GTGGTGTATC ACGTGATGAT ATCGAACGTG GACAAGTTTT AGCAAAACCT
         Magalactiae  GTGGTGTTGA AAGATCAGCT ATTGAACGTG GACAAGTTCT TGCTAAACCA
       Malkalescens*  GGGGAATTGA TCGTTCAGAA ATCGAACGTG GTCAAGTTTT AGCAAAACCT
              Malvi*  GCGGAGTTGA TCGTTCTCAA GTACAACGTG GTCAAGTTCT AGCAAAACCT
           Marginini  GTGGTATTGA TAGATCAGAA ATCGAACGTG GTCAAGTTTT AGCAAAACCT
    Mbovigenitalium*  GTGGTGTTGA AAGATCAGCT ATCGAACGTG GTCAAGTTCT AGCAAAACCA
        Mbovirhinis*  GTGGTGTAAA CCGTGATGAA ATTGAGCGTG GTCAAGTTTT AGCAAAGCCT
              Mbovis  GTGGTGTTGA AAGATCAGCT ATTGAACGTG GTCAAGTTCT TGCTAAACCA
          Mbovoculi*  GTGGTATTGA CCGTAAAGAC ATTGAACGTG GACAAGTTAT TGCAAAACCA
      Mcalifornicum*  GTGGTATTGA AAGATCAGCT ATTGAACGTG GTCAAGTTCT AGCTAAACCA
         Mcanadense*  GTGGTATTGA TAGATCAGAA ATCGAACGTG GTCAAGTTTT AGCAAAACCT
              Mcanis  GTGGAGTTAA CCGTGAAGAT GTTGAACGTG GACAAGTTTT AGCTAAACCA
      Mcapcapricolum  GTGGTGTTGA CAGACATTCA GTAGAACGTG GACAAGTTTT AGCAAAACCT
Mcapcapripneumoniae*  GTGGTGTTGA TAGACATTCA GTAGAGCGTG GACAAGTTTT AGCAAAACCT
       Mconjunctivae  GTGGAGTTGA TCGTAGCGAA ATTGAAAGAG GACAAGTTAT TGCAAAACCT
            Mdispar*  GTGGTGTTGA CCGTAAAGAT ATCGAGCGTG GGCAAGTTAT TGCTAAACCA
         Mfermentans  GTGGTATTGA AAGAGCAGGA ATCGAACGTG GACAAGTTCT TGCTAAACCA
        Mgallinarum*  GTGGTATTGA AAAAAGCCAA ATTGAACGTG GACAAGTTCT TGCAAAACCA
      Mgallisepticum  GTGGTGTAGA CCGTAAAGAT GTACAACGTG GTCAAGTTTT AGCTAAACCT
            Mgateae*  GTGGTGTTGA TAGATCAGAA ATCGAACGTG GTCAAGTTTT AGCAAAACCT
         Mgenitalium  GTGGTGTTGA ACGTAAAGAA GTTGAAAGAG GTCAAGTTTT AGCAAAACCA
            Mhominis  GTGGAATTGA CAGAAGCGAA GTTGAACGTG GACAAGTTTT AGCAAAGCCT
      Mhyopneumoniae  GTGGAGTAGA TCGAAAAGAT ATCGAACGTG GTCAGGTTAT TGCAAAACCA
         Mhyorhinis*  GAGGAGTTAA CAGAGACGAA ATCGAAAGAG GACAAGTTAT TGCTAAACCT
           Mimitans*  GTGGTGTTGA CCGTAAAGAT GTACAACGTG GTCAAGTATT AGCAAAACCT
        Miowae_NFUN*  GAGGTATTAA CAGAGACGAA GTTGAAAGAG GACAAGTATT AGCTAAACCT
           Mleachii*  GTGGTGTTGA CAGACATTCA GTAGAACGTG GACAAGTTTT AGCAAAACCT
       Mmeleagridis*  GTGGTATTGA AAAGTCACAA ATTGAACGTG GTCAAGTTAT TGCAAAACCT
   Mmycoidescapri_Y*  GTGGTGTTGA TAGACATTCA GTAGAACGTG GACAAGTTTT AGCAAAACCT
   Mmycoidesmycoides  GTGGTGTTGA TAGACATTCA GTAGAACGTG GACAAGTTTT AGCAAAACCT
             Morale*  GTGGTATTGA AAGAGACGAA GTTGAACGTG GACAAGTTAT AGCAAAACCT
     Movipneumoniae*  GTGGTGTTGA CCGTAAAGAT ATCGAACGTG GTCAGGTTAT TGCCAAACCA
         Mpneumoniae  GTGGTGTGGA CCGTAAAGAA GTGGAACGTG GTCAAGTGTT AGCTAAACCA
           Mpulmonis  GAGGTGTAGA TAGAAATGAC GTTGAAAGAG GTCAAGTTCT AGCTAAACCA
      Mputrefaciens*  GTGGTGTTGA CAGAAACTCA ATTGAACGTG GACAAGTTTT AGCTAAACCA
        Msalivarium*  GTGGAATTGA TAGAGATCAA GTAGAACGTG GACAAGTTTT GGCCAAACCA
           Msynoviae  GTGGAGTTAA CCGTGATGAC GTAGAACGTG GACAAGTTCT TGCAAAACCA
        Mverecundum*  GTGGAATTAA CCGTGAAGAT GTTGAACGTG GACAAGTTCT TGCAAAACCA
          Udiversum*  GTGGTATTAA GAAAGAAGAA GTTGAACGTG GTCAAGTATT AGTTAAACCA
            Uparvum*  GTGGTATTAA AAAAGAAGAT GTTGAACGTG GTCAAGTACT TGTAAAACCA
        Uurealyticum  GTGGTATTAA AAAAGAAGAC GTTGAACGTG GACAAGTACT TGTAAAACCA

                      551                                                600
          Aaxanthum*  AAAACAGTTA ACCCACATAC TAATTTCGAA GCACAAGTTT ACGTATTATC
          Alaidlawii  GGTACAGTTA AACCTCATGC TAAATTCACT GCTCAAATTT ATGTATTAAG
           Amodicum*  AAATCAGTAA ACCCACACTC AGAATTTGAA GCACAAGTTT ACGTATTATC
         Magalactiae  GGTTCTATTG TTCCTCACGC TGAATTCGAA GCTGCTATTT ATGCACTTAC
       Malkalescens*  AAAACAATCA TTCCTCACAC TGAATTTGAA GCTACAGTTT ATGTGCTTAA
              Malvi*  GGTTCAATTA CGCCTCATAC TAAATTCCGT GCTGAAATTT ATGCATTGAA
           Marginini  AAAACAATCG TTCCTCACAC AGAATTTGAG GCTACAGTTT ACGTTCTTAA
    Mbovigenitalium*  GGTTCAATTG TTCCTCACAC AGAATTCCAA GCTCAAATCT ATGTTCTAAC
        Mbovirhinis*  GGGTCAATTA TCCCTCACAC AGAATTTGAA GCAGCTATTT ATGTACTTAA
              Mbovis  GGTTCTATTG TTCCTCATGC TGAATTCGAA GCAGCTATTT ATGCATTAAC
          Mbovoculi*  AAAACTATTG TTCCTCACAC TCGTTTTAAA GCAGCTGTTT ATGTTCTTAA
      Mcalifornicum*  GGTTCAATTG TTCCTCACAC AGAATTCTCT GCTCAAATTT ACGTTCTAAC
         Mcanadense*  AAAACAATCG TTCCTCACAC AGAATTTGAA GCTACAGTTT ATGTTCTTAA
              Mcanis  GGTTCAATTA TTCCTCACAC AGAATTCGAA GCTGCTATTT ATGTTCTTAA
      Mcapcapricolum  GGAACTATTA AACCACATAC TGTATTAAAA GCTTCAGTTT ATGCTTTAAC
Mcapcapripneumoniae*  GGAACTATTA AACCACATAC TGTATTAAAA GCTTCAGTTT ATGCTTTAAC
       Mconjunctivae  AAAACTATTG TTCCTCACAC CAAATTTAAA GCTGCAGTTT ATGCTTTAAC
            Mdispar*  AAAACAATTA TTCCCCACAC TAAATTCAAA GCCGCAATTT ATGCGCTAAA
         Mfermentans  GGAACAATCA TTCCTCACAC AGAATTTACA GCAGCAATTT ACGTATTAAC
        Mgallinarum*  GGAACAATCG TTCCTCATAC AGAATTTAAA GCTTCAATCT ATGCTTTAAC
      Mgallisepticum  GGTTCAATTA CTCCACACAA GAAATTCAGA GCTGAAATTT ATGCGCTTAA
            Mgateae*  AAAACAATCG TTCCTCACAC AGAATTTGAA GCTACAGTTT ATGTTCTTAA
         Mgenitalium  GGCTCTATTA AACCGCACAA GAAATTTAAA GCTGAGATCT ATGCTTTAAA
            Mhominis  AAGACAATCG TTCCTCACAC ACAATTCGAA GCAACTGTTT ATGTTCTTAA
      Mhyopneumoniae  AAAACAATTA TACCGCATAC AAAATTTAAA GCGGCAATTT ATGCCCTTAA
         Mhyorhinis*  AAAACTATTG TTCCACATAC AACATTTAAA GCAGCTATTT ATGTTCTTAA
           Mimitans*  GGTTCAATTA CTCCACACAA AAAGTTCAGA GCTGAAATTT ATGCACTTAA
        Miowae_NFUN*  GGTTCAATTA AACCTCATTC AGAATTCGAA GCTCAAATCT ATGCTCTTAA
           Mleachii*  GGAACTATTA AACCACATAC TGTATTAAAA GCTTCAGTTT ATGCTTTAAC
       Mmeleagridis*  GGTTCAATTA TTCCTCATAC AGAATTTAAG GCTGCTATTT ATGTTTTAAC
   Mmycoidescapri_Y*  GGAACTATTA AACCACATAC TGTATTAAAA GCTTCAGTTT ATGCTTTAAC
   Mmycoidesmycoides  GGAACTATTA AACCACATAC TGTATTAAAA GCTTCAGTTT ATGCTTTAAC
             Morale*  AAAACAATTA TTCCACATAC AAAGTTTGAA GCAACTGTGT ATGTTCTTAA
     Movipneumoniae*  AAAACAATTA TTCCCCACAC TAAATTTAAA GCAGCAATTT ACGCGCTCAA
         Mpneumoniae  GGTTCGATTA AACCGCACAA GAAATTTAAA GCGGAAATCT ATGCTTTAAA
           Mpulmonis  GGATCAATTG TTCCTCACTC AAAATTTGAA GCTGCTATTT ATGCACTTAA
      Mputrefaciens*  GGTACAATTA AACCTCACAC AAAACTAAAA GCATCTGTTT ATGCATTAAC
        Msalivarium*  AAAAGTATTA TTCCTCACAC AGAATTTGAA GCTGCTGTGT ATGTTCTAAA
           Msynoviae  GGATCAATCG TTCCTCACAC AGAATTCGAA GCTGCAATTT ATGTTCTTAA
        Mverecundum*  GGTTCAATCG TTCCTCACAC AGAATTCGAA GCTGCTATCT ATGTACTTAA
          Udiversum*  GGTTCAATTA AACCACACAG CTCATTCACT GCTAAGGTTT ATATCTTAAA
            Uparvum*  GGATCAATTA AACCTCACCG TACTTTTACT GCTAAAGTTT ATATTCTTAA
        Uurealyticum  GGTTCAATTA AACCTCACCG TACATTTACT GCTAAAGTTT ATATTCTTAA

                      601            614
          Aaxanthum*  AAAAGAAGAA GGTG
          Alaidlawii  TAAAGAAGAA GGTG
           Amodicum*  AAAAGAAGAA GGTG
         Magalactiae  AAAAGAAGAA GGTG
       Malkalescens*  AAAAGAAGAA GGTG
              Malvi*  AAAAGAAGAA GGCG
           Marginini  AAAAGAAGAA GGTG
    Mbovigenitalium*  AAAAGATGAG GGTG
        Mbovirhinis*  AAAAGAAGAA GGTG
              Mbovis  AAAAGAAGAA GGTG
          Mbovoculi*  AAAAGAAGAA GGTG
      Mcalifornicum*  AAAAGATGAA GGTG
         Mcanadense*  AAAAGAAGAA GGTG
              Mcanis  AAAAGAAGAA GGTG
      Mcapcapricolum  TCAAGAAGAA GGTG
Mcapcapripneumoniae*  TCAAGAAGAA GGTG
       Mconjunctivae  AAAAGACGAA GGTG
            Mdispar*  AAAAGATGAA GGTG
         Mfermentans  CAAAGATGAA GGTG
        Mgallinarum*  CAAAGAAGAA GGTG
      Mgallisepticum  GAAGGATGAA GGTG
            Mgateae*  AAAAGAAGAA GGTG
         Mgenitalium  GAAAGAAGAA GGTG
            Mhominis  AAAAGAAGAA GGTG
      Mhyopneumoniae  AAAAGAAGAA GGTG
         Mhyorhinis*  AAAAGAAGAA GGTG
           Mimitans*  GAAAGATGAA GGTG
        Miowae_NFUN*  AAAAGAAGAA GGTG
           Mleachii*  TCAAGAAGAA GGTG
       Mmeleagridis*  CAAGGAAGAG GGTG
   Mmycoidescapri_Y*  TCAAGAAGAA GGTG
   Mmycoidesmycoides  TCAAGAAGAA GGTG
             Morale*  AAAAGAAGAA GGTG
     Movipneumoniae*  AAAAGAAGAA GGTG
         Mpneumoniae  GAAGGAAGAA GGTG
           Mpulmonis  AAAAGAAGAA GGTG
      Mputrefaciens*  TCAAGAAGAA GGTG
        Msalivarium*  AGCTGAAGAA GGTG
           Msynoviae  AAAAGAAGAA GGTG
        Mverecundum*  AAAAGAAGAA GGTG
          Udiversum*  GAAAGAAGAA GGTG
            Uparvum*  AAAAGAAGAA GGTG
        Uurealyticum  AAAAGAAGAA GGTG
